# Supplementary material for: Pathologist-initiated whole genome and transcriptome sequencing demonstrates diagnostic utility in resolving difficult-to-diagnose tumors
Source: Genome Med. 2025 Oct 7;17:107. doi: 10.1186/s13073-025-01534-5 (PMC12502407; doi:10.1186/s13073-025-01534-5)
Supplement: Supplementary file 2 — Additional file 2: Supplementary Table 1. Summary of all cases in the cohort [file 13073_2025_1534_MOESM2_ESM.xlsx]

## Sheet: Sheet1
Case number	FFPE or fresh tissue	Specimen type	Biopsy site	No. of IHC (pre WGTS)	Pre WGTS FISH/NGS	Pre-WGTS diagnosis (or differential diagnosis)	Diagnostic dilemma category	Pre WGTS tumour stream	Pre WGTS, number of potential lineages	Pre WGTS, malignant potential	WGTS result	WGTS High TMB	WGTS Signature (UV, smoking, etc)	WGTS SMARCA4/SMARCB1 alteration	WGTS Fusion	WGTS Germline	CUPPA class	CUPPA concordance	Key reference(s)	Final diagnosis	Diagnostic category	Post-WGTS lineage	Post WGTS, number of potential lineages	Post WGTS, malignant potential	Further assays performed post WGTS	Could alternative available assay have found relevant diagnostic results?	Could TSO500 assay have found relevant diagnostic results?	Alternative assay MBS re-imburseable	Potential targeted therapeutic recommendation	Clinical comments on diagnosis - prognosis	Prognostic implication yes/no	Clinical implications of diagnosis/WGTS findings - immediate	Implication for adjuvant therapy yes/no	Clinical implications of diagnosis/WGTS findings - surveillance	Other (eg surveillance, referral to Familial Cancer Clinic) yes/no	Clinical implications of diagnosis/WGTS findings - future	Potential implication for advanced disease management:	Overall clinical implications yes/no
1	FFPE	resection	breast	24	N/A	Inflammatory leiomyosarcoma (inflammatory rhabdomyoblastic tumour) favoured. Differential diagnosis included metaplastic carcinoma and inflammatory myofibroblastic tumour.	pleomorphic	Breast	2	malignant	Somatic truncating NF1 mutation and subclonal truncating TP53 mutation, germline pathogenic MUTYH variant, near-haploidisation of the genome due to loss of heterozygosity of all chromosomes except chr5, chr20 and chr22.	N	N	N	N	Y	Gynecologic: Ovary/Fallopian tube, 42%; Kidney: Other, 23%; Breast: Other, 8%	No match	PMID: 28884746	Inflammatory leiomyosarcoma (inflammatory rhabdomyoblastic tumour)	D1	Mesenchymal	1	malignant	N/A	No	No	N/A	N/A	From a clinical perspective, the key differentials here are soft tissue sarcoma vs metaplastic breast carcinoma. Testing confirms sarcoma. Testing provides no clear additional prognostic information.	no	Adjuvant therapy: Testing has provided beneficial information to guide adjuvant therapy selection. If sarcoma, there is no evidence to support adjuvant chemotherapy. If metaplastic breast carcinoma, adjuvant chemotherapy (breast regimen) and radiotherapy would be strongly considered.	yes		no	In the event of advanced disease: Testing has provided beneficial information to guide palliative systemic treatment selection. If sarcoma, chemotherapy (anthracycline based) is recommended. If metaplastic breast carcinoma, chemotherapy (anthracycline/taxane/ platinum based) +/- immunotherapy is recommended.	yes	yes
2	FFPE	resection	lung	20	Small DNA panel NGS (5 gene lung panel) no variant detected	Malignant spindle cell proliferation of uncertain type. Differential diagnosis includes sarcomatoid mesothelioma, sarcomatoid carcinoma, undifferentiated melanoma and sarcoma.	pleomorphic	Lung	4	malignant	TP53 missense and DNMT3A splice mutations and LOH, MET and EP300 amplification, inactivating rearrangements of RB1, RAD51B, LATS1 and PMS2. Microsattelite stable (MSS) and TMB low.	N	N	N	N	N	Bone/Soft tissue: Other, 99%; Bone/Soft tissue: Leiomyosarcoma, 0%; Skin: Melanoma, 0%	Match with one pre-WGTS differential diagnosis	N/A	Undifferentiated sarcomatoid malignancy, with differential diagnosis including undifferentiated sarcoma, sarcomatoid mesothelioma, and undifferentiated carcinoma. Metastatic UV-induced undifferentiated melanoma unlikely.	N1	N/A	3	malignant	MET FISH. RB1, PMS2 IHC (both expressed).	N/A	N/A	N/A	MET: NCT04052971	The key differentials are sarcomatoid NSCLC, sarcomatoid mesothelioma, primary sarcoma, with a low chance of melanoma. Testing rules out melanoma but is unable to distinguish whether this is a NSCLC, mesothelioma or sarcoma. Testing provides no additional prognostic information.	no	Adjuvant therapy: Testing has not provided additional information to guide adjuvant therapy selection.	no		no	In the event of advanced disease: Testing has not provided additional information to guide SOC palliative treatment selection.	no	no
3	FFPE	resection	H&N	35	EWSR1 & CIC break-apart FISH showed no disruption	Undifferentiated round cell malignancy. Differential diagnosis includes undifferentiated sarcoma, undifferentiated carcinoma, and undifferentiated melanoma.	monomorphic	H&N	4	malignant	CIC::DUX4 gene fusion	N	N	N	Y	N	Bone/Soft tissue: Other, 95%; Bone/Soft tissue: Leiomyosarcoma, 2%; Gynecologic: Ovary/Fallopian tube, 1%	Concordant	PMID: 16717057, 22072439	CIC-rearranged sarcoma	D1	Mesenchymal	1	malignant	CIC and EWSR1 breakapart FISH both negative. TSO500 - TMB low, MSI stable, no clinically significant variants detected.	Illumina TruSight targeted RNA NGS	No	Y	N/A	They key differentials are sarcoma, head and neck cancer, or cutaneous malignancy such as melanoma. Testing has confirmed this as a CIC-rearranged sarcoma and has ruled out the other differentials. Testing provides prognostic information as CIC-rearranged sarcomas have poor outcomes with high risk of metastasis, aggresive tumour growth and are relatively resistant to systemic therapies.	yes	Adjuvant therapy: Testing has provided additional information to guide adjuvant therapy selection. Peri-operative chemotherapy is typically used in CIC-rearranged sarcoma despite relative chemo-resistance.	yes		no	In the event of advanced disease: Testing has provided additional information to guide palliative systemic therapy selection. Specific chemotherapy regimens are used as SOC for CIC-rearranged sarcomas.	yes	yes
4	Fresh	resection	kidney	13	N/A	Renal cell carcinoma, NOS. Hereditary basis suspected, with diagnostic considerations including fumarate hydratrase deficient RCC, succinate dehydrogenase deficient RCC, and chromophobe renal cell carcinoma.	Renal epithelial neoplasm	GU	1	malignant	Germline FH splice site variant and somatic FH truncating mutation. Also germline SDHB missense variant of unknown significance.	N	N	N	N	Y	Kidney: Other, 95%; NET: Pancreas, 3%; Breast: Other, 0%	Concordant	PMID: 16155190, 28165631	Fumarate hydratase-deficient renal cell carcinoma	D1	Epithelial	1	malignant	FH IHC loss (confirmatory)	IHC (FH, 2SC)	Yes	Y	N/A	The key differentials are sporadic renal cell carcinoma or a hereditary renal cell carcinoma. Testing confirms FH deficient RCC. Testing provides prognostic information as these tumours are rare but described as aggressive with a high rate of metastasis. Testing has also identified a germline pathogenic mutation which should prompt referral to a familial genetics service and consideration of casc…	yes	Adjuvant therapy: Testing has not provided additional information to guide adjuvant therapy selection.	no	Surveillance: Closer surveillance is usually recommended for FH deficient RCC, sometimes incorporating MRI	yes (surveillance, Familial Cancer Clinic)	In the event of advanced disease: Testing has provided additional information to guide palliative systemic therapy selection. Combination bevacizumab plus erolotinib may be favoured over standard systemic palliative agents. Other SOC systemic palliative agents remain the same.	yes	yes
5	fresh	resection	skin	33	EWSR1 & CIC break-apart FISH showed no disruption, small DNA panel NGS (3 gene melanoma panel) no variant detected	Undifferentiated round cell malignancy. Differential diagnosis includes undifferentiated sarcoma, undifferentiated melanoma, and neuroendocrine carcinoma (Merkel cell carcinoma).	monomorphic	Skin	3	malignant	CIC::DUX4 fusion, LOH chr1p and trisomy chr8	N	N	N	Y	N	Skin: Melanoma, 58%; Breast: Other, 10%; Gynecologic: Ovary/Fallopian tube, 10%	No match	PMID: 16717057, 22072439	CIC-rearranged sarcoma (cutaneous)	D1	Mesenchymal	1	malignant	EWSR1 & CIC breakapart FISH both negative. Merkel cell polyoma virus IHC negative.	Illumina TruSight targeted RNA NGS	No	Y	N/A	The key differentials are soft tissue sarcoma or skin malignancy such as melanoma or Merkel cell carcinoma. Testing has confirmed a CIC-rearranged sarcoma, and ruled out melanoma or Merkel cell carcinoma. Testing provides prognostic information as CIC-rearranged sarcomas have poor outcomes, particularly compared with cutaneous melanoma.	yes	Adjuvant therapy: Testing has provided additional information to guide adjuvant therapy selection. Peri-operative chemotherapy is typically used in CIC-rearranged sarcoma despite relative chemo-resistance. This differs from cutaneous cancers such as melanoma in which immune checkpoint blockade is often considered for (neo)adjuvant therapy.	yes		no	In the event of advanced disease: Testing has provided additional information to guide palliative systemic therapy selection. Specific chemotherapy regimens are used as SOC for CIC-rearranged sarcomas. This differs from cutaneous cancers in which immune checkpoint blockade forms a key part of palliative treatment.	yes	yes
6	FFPE	core biopsies	BST (paraspinal)	23	EWSR1 & BCOR break-apart FISH showed no disruption	Undifferentiated round-spindle cell neoplasm. Undifferentiated round cell sarcoma favoured.	monomorphic	BST	1	malignant	ZFP64::NCOA2 gene fusion, inactivating MTAP rearrangement.	N	N	N	Y	N	Bone/Soft tissue: Other, 96%; Gynecologic: Ovary/Fallopian tube, 2%; CNS: Glioma, 1%	Concordant	N/A	Mesenchymal chondrosarcoma favoured over spindle cell rhabdomyosarcoma, although this fusion partner has not been reported previously.	D4	Mesenchymal	1	malignant	EWSR1 and BCOR breakapart FISH negative	Illumina TruSight targeted RNA NGS	No	Y	N/A	This entity would previously have been treated similar to a Ewing Sarcoma. The key differentials are typically determined by the genetic fusion event (BCOR, FUS, CIC, NCOA2). Testing has confirmed a NCOA2 fusion although not previously described strongly suggests the diagnosis is mesenchymal chondrosarcoma. Testing provides prognostic information as mesenchymal chondrosarcoma has poorer outcomes …	yes	Adjuvant therapy: Testing has not provided additional information to guide adjuvant therapy selection. Peri-operative chemotherapy similar to a Ewing's Sarcoma regimen is typically used irrespective of the genetic fusion that is identified. Relative resistance to chemotherapy is observed in this tumour type but is still commonly used.	no		no	In the event of advanced disease: Testing has not provided additional information to guide SOC palliative treatment selection.	no	yes
7	fresh	core biopsies	LN	38	EWSR1 breakapart FISH showed disruption	EWSR1-rearranged epithelioid malignancy, with differential diagnosis including hyalinising clear cell carcinoma and desmoplastic small round cell tumour.	monomorphic	Lung	2	malignant	EWSR1::WT1 gene fusion	N	N	N	Y	N	Bone/Soft tissue: Other, 89%; Breast: Other, 3%; Prostate, 2%	Concordant	PMID: 8187063, 33229458	Desmoplastic small round cell tumour.	D1	Mesenchymal	1	malignant	N/A	Illumina TruSight targeted RNA NGS	Yes	Y	N/A	The key differentials are hyalinising clear cell carcinoma of the lung or desmoplastic small round cell tumour. Testing has confirmed desmoplastic small round cell tumour. Testing provides prognostic information. Hyalinising clear cell carcinoma is generally associated with favourable long term prognosis whereas desmoplastic small round cell tumour is associated with poor long term prognosis	yes	Adjuvant therapy: Testing has provided additional information to guide adjuvant therapy selection. Peri-operative chemotherapy similar to a Ewing's Sarcoma regimen is typically used for desmoplastic small round cell tumour. For hyalinising clear cell carcinoma, either no adjuvant treatment or potentially a lung adjuvant regimen may be consiered.	yes		no	In the event of advanced disease: Testing has provided additional information to guide SOC palliative treatment selection. Desmoplastic small round cell tumour is treated with specific chemotherapy regimens or anti-VEGF TKIs. Hyalinising clear cell carcinoma of the lung may be treated similar to advanced NSCLC with chemoimmunotherapy.	yes	yes
8	FFPE	resection	kidney	17	Germline NGS (blood, 11 gene renal panel) no pathogenic variants detected	Renal cell carcinoma, NOS. Renal cell carcinoma with papillary architecture and oncocytic cytology, with differential diagnosis including papillary renal cell carcinoma and fumarate hydratase deficient renal cell carcinoma.	Renal epithelial neoplasm	GU	1	malignant	HNF1B::NOTCH1 gene fusion	N	3 (but HR proficient)	N	Y	N	Kidney: Other, 100%; Breast: Other, 0%; Gynecologic: Ovary/Fallopian tube, 0%	Concordant	PMID: 26536169, 29099951	Renal cell carcinoma NOS	D3	Epithelial	1	malignant	IHC for NOTCH1 (strong nuclear expression in tumour cells), 2SC and HIF1a moderate patchy nuclear staining).	Illumina TruSight targeted RNA NGS	Yes	N	N/A	The key differentials are various types of non clear cell renal cell carcinoma. Testing has ruled out some of these entities however the clinical impact is minimal. Testing has not provided significant additional prognostic information.	no	Adjuvant therapy: Testing has not provided additional information to guide adjuvant therapy selection.	no		no	In the event of advanced disease: Testing has not provided significant additional information to guide SOC palliative treatment selection.	no	no
9	FFPE	excision	breast	39	MDM2 copy number FISH showed no amplification	Malignant sarcomatoid neoplasm with heterologous differentiation. Differential diagnosis includes a malignant Phyllodes tumour, a primary breast sarcoma, and a metaplastic carcinoma.	pleomorphic	Breast	2	malignant	TP53 missense mutation and LOH, CCNE1 amplification, inactivating rearrangement of NF1.	N	3 (but HR proficient)	N	N	N	CNS: Glioma, 66%; Bone/Soft tissue: Other, 11%; Bone/Soft tissue: Undiff. sarcoma, 6%	Non-informative due to purity < 30%	N/A	Malignant sarcomatoid neoplasm with heterologous differentiation. Differential diagnosis includes a malignant Phyllodes tumour, a primary breast sarcoma, and a metaplastic carcinoma. Metastatic UV-induced undifferentiated melanoma unlikely.	N1	N/A	2	malignant	N/A	N/A	N/A	N/A	N/A	The key differentials are breast metaplastic carcinoma or primary sarcoma such as malignant phyllodes. Testing has been unable to further clarify the diagnosis. Testing has not provided significant additional prognostic information	no	Adjuvant therapy: Testing has not provided additional information to guide adjuvant therapy selection.	no		no	In the event of advanced disease: Testing has not provided significant additional information to guide SOC palliative treatment selection.	no	no
10	FFPE	resection	lung	13	SS18 break-apart FISH showed no disruption	Malignant spindle cell neoplasm. Sarcoma favoured, with differential diagnosis including metastatic dedifferentiated chondrosarcoma and monophasic synovial sarcoma, but sarcomatoid mesothelioma, sarcomatoid carcinoma and undifferentiated melanoma also considered.	monomorphic	Lung	4	malignant	EED missense mutation creating alternative splice donor site, predicting truncation, and LOH. Homozygous deletion of CDKN2A, CDKN2B, MTAP and NF2. Near haploidization of tumour genome, sparing (parts of) chromosomes 2, 5, 7, 15, 19 and 21.	N	N	N	N	N	Bone/Soft tissue: Other, 100%; Esophagus/Stomach, 0%; Lung: Non-small cell: LUAD, 0%	Concordant	PMID: 36042521	Dedifferentiated chondrosarcoma	D2	Mesenchymal	1	malignant	N/A	No	No	N/A	NF2: NCT04665206	The key differentials are wide and include dedifferentiated chondrosarcoma, synovial sarcoma, sarcomatoid carcinoma and poorly undifferentiated melanoma. Testing ruled out melanoma and confirmed a sarcoma, in this case dedifferentiated chondrosarcoma as negative SS18 FISH testing ruled out synovial sarcoma. Testing has provided significant additional prognostic information.	yes	Adjuvant therapy: Testing has provided additional information to guide adjuvant therapy selection. A sarcomatoid carcinoma would be treated per adjuvant NSCLC therapy. There is no clear role for adjuvant therapy for dedifferentiated chondrosarcoma.	yes		no	In the event of advanced disease: Testing has provided significant additional information to guide SOC palliative treatment selection. A sarcomatoid carcinoma would be treated per adjuvant NSCLC therapy (typically chemo-immunotherapy). A dedifferentiated chondrosarcoma would be treated with palliative chemotherapy (typically doxorubicin containing)	yes	yes
11	fresh	core biopsy	liver	23	EWSR1 & FUS break-apart FISH showed no disruption	Monomorphic round cell neoplasm. Differential diagnosis includes myoepithelial carcinoma of soft tissue and clear cell sarcoma-like tumour of the gastrointestinal tract (gastrointestinal neuroectodermal tumour).	monomorphic	GI	1	malignant	PTCH1::GLI1 gene fusion	N	3 (but HR proficient)	N	Y	N	Bone/Soft tissue: Other, 92%; HPB: Liver, 3%; Breast: Other, 1%	Concordant	PMID: 31934916, 33032812, 37992966, 36395474, 36693363	GLI1-rearranged sarcoma / GLI1-activated epithelioid neoplasm	D1	Mesenchymal	1	malignant	GLI1 IHC positive	Illumina TruSight targeted RNA NGS	No	Y	Patient received Pazopanib based on PMID: 34551385	The key differentials are a small bowel gastrointestinal carcinoma or a gastrointestinal tract sarcoma. Testing has confirmed a rare type of fusion driven soft tissue sarcoma. Testing has not provided significant additional prognostic information.	no	Adjuvant therapy: Testing has not provided additional information to guide adjuvant therapy selection.	no		no	In the event of advanced disease: Testing has provided significant additional information to guide SOC palliative treatment selection. A carcinoma would be typically treated with a GI cancer chemotherapy regimen. A sarcoma is treated with palliative chemotherapy (typically doxorubicin containing), or a VEGF targeted kinase inhibitor.	yes	yes
12	FFPE	resection	lung	43	Small DNA panel NGS (5 gene lung panel) no variant detected	Pleomorphic spindle cell neoplasm. Differential diagnosis includes sarcomatoid carcinoma, sarcomatoid mesothelioma, undifferentiated melanoma and sarcoma.	pleomorphic	Lung	4	malignant	TMB high (88.38 mutations/Mb), dominant Cosmic SBS signature 7 (UV signature), activating hotspot mutation in TERT promoter; TP53 missense, truncating CDKN2A and NOTCH1 mutations and LOH.	Y	7 - UV exposure	N	N	N	Skin: Other, 46%; Skin: Melanoma, 14%; Bone/Soft tissue: Other, 13%	No match	PMID: 24260374, 34272401	Cutaneous squamous cell carcinoma.	D1	Epithelial	1	malignant	N/A	TSO500	Yes	N	TMBhi: NCT04589845	The key differentials are NSCLC, mesothelioma, sarcoma and melanoma. Testing has confirmed a different diagnosis of cutaneous squamous cell carcinoma. Testing has provided significant additional prognostic information.	yes	Adjuvant therapy: Testing has provided additional information to guide adjuvant therapy selection. Adjuvant therapy differs significantly between the differentials.	yes		no	In the event of advanced disease: Testing has provided significant additional information to guide SOC palliative treatment selection. Cutaneous squamous cell carcinoma is typically treated with immune checkpoint blockade which differs from if it was NSCLC or sarcoma, but is similar to if it was melanoma.	yes	yes
13	FFPE	excision	thymus	16	N/A	Thymic epithelial neoplasm. Differential diagnosis includes thymic carcinoma (non-keratinising squamous cell carcinoma) and thymoma (type B3).	monomorphic	Lung	1	uncertain	NFKBIA truncating mutation; chr16q LOH.	N	N	N	N	N	Head and neck: Other, 62%; Breast: Other, 12%; Gynecologic: Ovary/Fallopian tube, 5%	No match	PMID: 37703595	Thymic carcinoma (non-keratinising squamous cell carcinoma)	D1	Epithelial	1	malignant	N/A	TSO500	Yes	N	N/A	The key differentials are thymic carcinoma and thymoma. Testing has confirmed thymic carcinoma. Testing has not provided significant additional prognostic information.	no	Adjuvant therapy: Testing has not provided additional information to guide adjuvant therapy selection.	no		no	In the event of advanced disease: Testing has provided significant additional information to guide SOC palliative treatment selection. Both entities are typically treated with platinum containing chemotherapy. However, immune checkpoint blockade and VEGF inhibitors have additional evidence in thymic carcinoma.	yes	yes
14	FFPE	resection	kidney	18	NGS (RNAseq 507 gene fusion panel) detected no fusions	Renal cell carcinoma NOS. Renal cell carcinoma with papillary architecture and clear cell cytology. Differential diagnosis includes clear cell renal cell carcinoma and papillary renal cell carcinoma.	Renal epithelial neoplasm	GU	1	malignant	Truncating PTEN mutation and LOH.	N	N	N	N	N	Kidney: Other, 100%; Urothelial tract, 0%; Head and neck: Adenoid cystic, 0%	Match with one pre-WGTS differential diagnosis	N/A	Renal cell carcinoma NOS	N1	Epithelial	1	malignant	PTEN IHC	N/A	N/A	N/A	N/A	The key differentials are clear cell or papillary cell renal cell carcinoma. Testing has not confirmed either diagnosis. Testing has not provided significant additional prognostic information.	no	Adjuvant therapy: Testing has not provided additional information to guide adjuvant therapy selection.	no		no	In the event of advanced disease: Testing has not provided additional information to guide SOC palliative treatment selection.	no	no
15	fresh	resection	H&N	80+	N/A	Undifferentiated pleomorphic malignancy. Differential diagnosis includes histiocytic sarcoma, undifferentiated melanoma and undifferentiated carcinoma.	pleomorphic	H&N	3	malignant	TP53 (2x, in cis), TRAF3, NOTCH1, TNFRSF14 and KMT2C missense mutations, CCND1 amplification, CDKN2A, CDKN2B and MTAP homozygous deletion.	N	N	N	N	N	Head and neck: Other, 92%; Esophagus/Stomach, 5%; Anogenital, 1%	Match with one pre-WGTS differential diagnosis	N/A	Favour undifferentiated carcinoma, but cannot exclude histiocytic sarcoma. Metastatic UV-induced undifferentiated melanoma unlikely.	N1	N/A	2	malignant	N/A	N/A	N/A	N/A	N/A	The key differentials are histiocytic sarcoma, undifferentiated melanoma or head and neck carcinoma. Testing has largely excluded melanoma, however head and neck carcinoma and histiocytic sarcoma remain key differentials. Testing has not provided significant prognostic information. Histiocytic sarcoma has significantly poorer survival than the other differentials, however testing was unable to co…	no	Adjuvant therapy: Testing has not provided additional information to guide adjuvant/definitive therapy selection. Histiocytic sarcoma and head and neck cancers are treated differently and testing was unable to confirm a definitive diagnosis.	no		no	In the event of advanced disease: Testing has not provided significant additional information to guide SOC palliative treatment selection. Head and neck cancers are treated differently from histiocytic sarcoma in the advanced setting and testing was unable to confirm a definitive diagnosis.	no	no
16	FFPE	resection	Skin	22	Small DNA panel NGS (3 gene melanoma panel) and RNAseq 507 gene fusion panel negative	Cutaneous pleomorphic spindle cell neoplasm, favoured to be mesenchymal. Differential diagnosis includes atypical dermatofibroma and pleomorphic dermal sarcoma.	pleomorphic	Skin	1	uncertain	PTEN and RB1 truncating mutations and LOH, homozygous deletion TP53.	N	3 (but HR proficient)	N	N	N	Bone/Soft tissue: Undiff. sarcoma, 38%; Bone/Soft tissue: Other, 29%; Bone/Soft tissue: Leiomyosarcoma, 10%	No match	N/A	Malignant, favour undifferentiated sarcoma, although not typical for pleomorphic dermal sarcoma.	N1	Mesenchymal	1	malignant	IHC for PTEN and RB1 (loss of expression in tumour cells).	N/A	N/A	N/A	N/A	The key differentials are pleomorphic dermal sarcoma or atypical dermatofibroma. Testing has confirmed neither differentials, but instead an undifferentiated sarcoma, ruling out atypical dermatofibroma. Testing has provided significant prognostic information. A dermatofibroma is benign and requires less surveillance than an undifferentiated sarcoma.	yes	Adjuvant therapy: Testing has not provided additional information to guide adjuvant therapy selection.	no	Surveillance: Surveillance is recommended for undifferentiated sarcoma but not for dermatofibroma.	yes (surveillance)	In the event of advanced disease: Testing has not provided significant additional information to guide SOC palliative treatment selection.	no	yes
17	FFPE	resection	BST (back)	15	Small DNA panel NGS (3 gene melanoma panel) no variants detected	Malignant spindle cell neoplasm with chondroid differentiation. Differential diagnosis includes melanoma (transdifferentiated melanoma) and malignant peripheral nerve sheath tumour.	pleomorphic	BST	2	malignant	TMB low, Cosmic SBS signature 7 (UV signature), Splice site and truncating NF1 mutations, multiple complex inactivating rearrangements NF1, inactivating rearrangements ARID2 (2x) and PALB2, homozygous deletion CDKN2A and ATRX, amplification KIT and PDGFRA. HR proficient (CHORD and HRDetect).	N	7 - UV exposure	N	N	N	Skin: Melanoma, 99%; Bone/Soft tissue: Other, 0%; Breast: Other, 0%	Concordant	PMID: 28467829	Melanoma	D1	Melanocytic	1	malignant	N/A	No	No	N/A	CDKN2A: ACTRN12620000568910	The key differentials are melanoma or MPNST. Testing has confirmed melanoma. Testing has provided significant prognostic information particularly in the setting of advanced disease. Melanoma has various treatment options whereas MPNST has few effective treatment options.	yes	Adjuvant therapy: Testing has provided additional information to guide adjuvant therapy selection. Neo(adjuvant) immune checkpoint blockade is considered for melanoma. There is no established adjuvant therapy for MPNST.	yes		no	In the event of advanced disease: Testing has provided significant additional information to guide SOC palliative treatment selection. There are various treatment options for melanoma, largely immune checkpoint blockade. MPNST is relatively treatment resistant but is typically treated with chemotherapy (anthracycline containing).	yes	yes
18	FFPE	core biopsies	BST (chest wall)	23	N/A	Epithelioid mesenchymal neoplasm with INI1 loss. Differential diagnosis includes epithelioid schwannoma and epithelial malignant peripheral nerve sheath tumour.	SWI/SNF def	BST	1	uncertain	Truncating SMARCB1 mutation.	N	3 (but HR proficient)	Y	N	N	Breast: Other, 22%; Colorectum/Small intestine/Appendix, 13%; Kidney: Other, 8%	No match	PMID: 30864974	Epithelioid schwannoma	D2	Mesenchymal	1	benign	N/A	TSO500	Yes	N	N/A	The key differentials are epithelioid schwannoma or epithelial MPNST. Testing has confirmed epithelioid schwannoma. Testing has provided significant prognostic information. Epithelioid schwannoma is a benign tumour and epithelial MPNST is malignant. The schwannoma is associated with better prognosis.	yes	Adjuvant therapy: Testing has not provided additional information to guide adjuvant therapy selection.	no		no	N/A, benign tumour	N/A	yes
19	FFPE	resection	BST (bone, vertebrae)	24	MDM2 copy number FISH showed amplification	Malignant spindle cell neoplasm with MDM2 amplification. Differential diagnosis includes dedifferentiated liposarcoma, metastatic undifferentiated melanoma, and metastatic undifferentiated carcinoma.	pleomorphic	BST	3	malignant	Amplification MDM2, CDK4, TERT and chr1q24.	N	N	N	N	N	Bone/Soft tissue: Liposarcoma, 43%; Bone/Soft tissue: GIST, 11%; Bone/Soft tissue: Other, 10%	No match	PMID: 29100075	Dedifferentiated liposarcoma	D1	Mesenchymal	1	malignant	N/A	TSO500	Yes	N	CDK4: ACTRN12620000568910	The key differentials include liposarcoma, melanoma and undifferentiated carcinoma. The known MDM2 amplification favours liposarcoma in the absence of testing. Testing has confirmed dedifferentiated liposarcoma. Testing has not provided significant prognostic information.	no	Adjuvant therapy: Testing has not provided additional information to guide adjuvant therapy selection. Liposarcoma would have been favoured prior to testing. No benefit to adjuvant therapy.	no		no	In the event of advanced disease: Testing has provided significant additional information to guide SOC palliative treatment selection. Liposarcoma is typically treated with chemotherapy (anthracycline containing). Melanoma and undifferentiated carcinoma is treated differently in the advanced setting.	yes	yes
20	FFPE	resection	peritoneum	23	N/A	Well-differentiated papillary mesothelial proliferation with minimal evidence of invasion. Differential diagnosis includes well differentiated papillary mesothelial tumour and mesothelioma.	monomorphic	GI	1	uncertain	Activating MAP3K8 rearrangement	N	N	N	N	N	Breast: Other, 24%; Gynecologic: Ovary/Fallopian tube, 22%; Mesothelium, 19%	Non-informative due to purity < 30%	PMID: 37400148, 39059063	Mesothelioma	D3	Mesothelial	1	uncertain (neoplastic, rather than reactive)	N/A	No	No	N/A	N/A	The key differentials include well differentiated papillary mesothelial tumour or mesothelioma. Testing has confirmed mesothelioma. Testing has provided significant prognostic information. Well differentiated papillary mesothelial tumour is generally benign and mesothelioma is malignant.	yes	Adjuvant therapy: Testing has not provided additional information to guide adjuvant therapy selection.	no		no	In the event of advanced disease: Testing has not provided significant additional information to guide SOC palliative treatment selection. It is likely that treatment per mesothelioma guidelines would have been considered in the absence of testing. Mesothelioma is typically treated with immune checkpoint blockade or chemotherapy.	no	yes
21	fresh	resection	BST (pubis)	15	N/A	Epithelioid mesenchymal neoplasm with INI1 loss. Differential diagnosis includes epithelioid sarcoma and myoepithelial-like tumour of the vulvar region.	SWI/SNF def	BST	1	malignant	Inactivating rearrangement of SMARCB1.	N	N	Y	N	N	Bone/Soft tissue: Other, 38%; Breast: Other, 21%; Thyroid gland, 13%	Non-informative due to purity < 30%	PMID: 25651469	Proximal -type epithelioid sarcoma	D2	Mesenchymal	1	malignant	N/A	No	No	N/A	N/A	The key differentials include an epithelioid sarcoma or a myoepithelial carcinoma. Testing has confirmed epithelioid sarcoma. Testing has not provided significant prognostic information. However epithelioid sarcoma tends to be more aggressive than myoepithelial carcinomas in the advanced setting.	no	Adjuvant therapy: Testing has not provided additional information to guide adjuvant therapy selection.	no		no	In the event of advanced disease: Testing has provided significant additional information to guide SOC palliative treatment selection. Myoepithelial carcinoma in the absence of a molecular target is typically treated with chemotherapy. Epithelioid sarcomas tend to be chemotherapy resistant but are sensitive to EZH2 inhibitors.	yes	yes
22	FFPE	endoscopic biopsy	GI	19	N/A	Undifferentiated malignancy with BRG1 loss. Differential diagnosis includes undifferentiated carcinoma and undifferentiated sarcoma.	SWI/SNF def	GI	2	malignant	Activating CTNNB1 missense mutation, complex inactivating rearrangements of SMARCA4, homozygous deletion of CDKN2A and MTAP.	N	N	Y	N	N	Esophagus/Stomach, 96%; Colorectum/Small intestine/Appendix, 1%; Head and neck: Other, 1%	Concordant	PMID: 28052061	SMARCA4/SMARCA2-deficient undifferentiated/dedifferentiated carcinoma from the oesophagus and gastroesophageal junction	D1	Epithelial	1	malignant	IHC: cytoplasmic but no membranous or nuclear expression of beta-catenin; Claudin 4 not expressed.	No	No	N/A	CDKN2A: ACTRN12620000568910	The key differentials are carcinoma or sarcoma. Testing has confirmed carcinoma. Testing has not provided significant prognostic information. Based on the anatomical location, both differentials have poor prognosis.	no	Adjuvant therapy: Testing has provided additional information to guide (neo)adjuvant/definitive therapy selection. Localised carcinoma is typically treated with chemoradiotherapy +/- surgery. Sarcoma would be treated with surgery alone.	yes		no	In the event of advanced disease: Testing has provided significant additional information to guide SOC palliative treatment selection. Both carcinoma and sarcoma would be treated with palliative chemotherapy however the regimens are different.	yes	yes
23	FFPE	piecemeal resection	H&N	48	RNAseq 507 gene fusion panel negative, EWSR1 & SS18 break-apart FISH showed no disruption	Undifferentiated malignancy. Differential diagnosis includes undifferentiated carcinoma and olfactory neuroblastoma.	monomorphic	H&N	2	malignant	PIK3CA and IDH2 hotspot missense mutations, ERBB2 and PPM1D amplification,	N	N	N	N	N	Head and neck: Other, 30%; Breast: Other, 29%; Esophagus/Stomach, 22%	Non-informative due to purity < 30%	PMID: 28084339, 34265800	IDH-mutant sinonasal undifferentiated carcinoma	D1	Epithelial	1	malignant	N/A	ThermoFischer OPA	Yes	N	PIK3CA: NCT04586335 ERBB2: NCT04482309 , NCT04450732, ACTRN12620000767909p	The key differentials are carcinoma or olfactory neuroblastoma. Testing has confirmed undifferentiated carcinoma. Testing has not provided significant prognostic information. In the absence of testing, this would have been treated as an undifferentiated carcinoma.	no	Adjuvant therapy: Testing has not provided additional information to guide adjuvant therapy selection.	no		no	In the event of advanced disease: Testing has not provided significant additional information to guide SOC palliative treatment selection. In the absence of testing, this would have been treated as an undifferentiated carcinoma.	no	no
24	fresh	resection	Skin	18	Small DNA panel NGS (3 gene melanoma panel) no variants detected	Atypical epithelioid neoplasm with melanocytic differentiation. Differential diagnosis includes melanoma (primary or metastatic, cutaneous or non-cutaneous), melanocytoma, and malignant melanotic nerve sheath tumour.	monomorphic	Skin	2	malignant	GNAQ and SF3B1 hotspot missense mutations	N	N	N	N	N	Skin: Melanoma, 99%; Bone/Soft tissue: Other, 0%; Breast: Other, 0%	Concordant	PMID: 28409567	Melanoma arising in blue naevus	D1	Melanocytic	1	malignant	N/A	ThermoFischer OPA	Yes	N	GNAQ: NCT04305249	The key differentials are melanoma or melanocytoma or malignant melanotic nerve sheath tumour. Testing has ruled out a nerve sheath tumour and confirmed melanoma. Testing has provided significant prognostic information. Melanoma has a greater risk of distant metastatic recurrence.	yes	Adjuvant therapy: Testing has not provided additional information to guide adjuvant therapy selection.	no	Surveillance: Surveillance is recommended for melanoma and malignant melanotic nerve sheath tumour but not for melanocytoma.	yes (surveillance)	In the event of advanced disease: Testing has provided significant additional information to guide SOC palliative treatment selection. Melanoma is typically treated with immune checkpoint blockade. Nerve sheath tumours are generally resistant to systemic therapies but are typically treated with chemotherapy.	yes	yes
25	fresh	resection	H&N	46	EWSR1, FUS & SS18 break-apart FISH showed no disruption, MDM2 copy number FISH showed no amplification	Undifferentiated spindle cell malignancy. Differential diagnosis includes sarcomatoid carcinoma and sarcoma.	pleomorphic	H&N	2	malignant	Homozygous deletion of CDKN2A, CDKN2B and MTAP, PPM1D amplification.	N	3 (but HR proficient)	N	N	N	Skin: Melanoma, 73%; Bone/Soft tissue: Other, 15%; Breast: Other, 5%	No match	N/A	Sarcomatoid squamous cell carcinoma	D2	Epithelial	1	malignant	IHC: focal cytokeratin expression.	TSO500	Yes	N	CDKN2A: ACTRN12620000568910	The key differentials are sarcomatoid carcinoma or soft tissue sarcoma. Testing has confirmed a sarcomatoid squamous cell carcinoma. Testing has not provided signficant prognostic information.	no	Adjuvant therapy: Testing has not provided additional information to guide adjuvant therapy selection.	no		no	In the event of advanced disease: Testing has provided significant additional information to guide SOC palliative treatment selection. Head and neck cancers are typically treated with chemotherapy and immune checkpoint blockade. Soft tissue sarcoma is typically treated with chemotherapy (anthracycline-containing).	yes	yes
26	FFPE	cores	kidney	15	N/A	Renal epithelial neoplasm. Differential diagnosis includes papillary renal cell carcinoma and low grade oncocytic tumour.	Renal epithelial neoplasm	GU	1	uncertain	Activating hotspot missense MTOR mutation	N	N	N	N	N	CNS: Glioma, 40%; Kidney: Other, 32%; Gynecologic: Ovary/Fallopian tube, 5%	Non-informative due to purity < 30%	PMID: 34531523, 34538873	Low-grade oncocytic tumour	D1	Epithelial	1	benign	N/A	ThermoFischer OPA	Yes	N	N/A	The key differentials are papillary renal cell carcinoma or low grade oncocytic tumour. Testing has confirmed low grade oncocytic tumour. Testing has provided significant prognostic information. Low grade oncocytic tumours are benign and papillary renal cell carcinoma is not.	yes	Adjuvant therapy: Testing has not provided additional information to guide adjuvant therapy selection.	no	Surveillance: Extensive imaging surveillance is not recommended for a benign tumour, whereas would be for a malignant tumour.	yes (surveillance)	N/A, benign tumour	N/A	yes
27	fresh	cores	BST (chest wall)	41	Small DNA panel NGS (3 gene melanoma panel) detected NRAS Q61K	Undifferentiated pleomorphic malignancy, NRAS-mutated. Differential diagnosis includes undifferentiated melanoma, undifferentiated carcinoma, mesothelioma and sarcoma.	pleomorphic	Lung	4	malignant	NRAS hotspot missense activating mutation, homozygous deletion of PTCH1, NBN, CDKN2A and BAP1, inactivating NF2 rearrangements (2x).	N	3 (but HR proficient)	N	N	N	Bone/Soft tissue: Other, 79%; Mesothelium, 5%; Skin: Melanoma, 3%	No match	N/A	Undifferentiated malignancy, with differential diagnosis including mesothelioma, sarcoma (e.g. malignant peripheral nerve sheath tumour) and melanoma (e.g. possibly from a BAP1-deficient precursor).	N2	N/A	4	malignant	IHC: BAP1 shows loss of expression in tumour cells. Tumour cells negative for GATA3, calretinin, CK5/6, WT1, D2-40, CK7, CK20, p40, ERG and SSTR2.	N/A	N/A	N/A	NBN: NCT04985721 NRAS: NCT03905148, NCT04249843, NCT04305249. NF2: NCT04665206, NCT04857372 CDKN2A: ACTRN12620000568910).	The key differentials are undifferentiated melanoma, sarcomatoid carcinoma, sarcoma, or mesothelioma. Testing has not been able to confirm any of these diagnoses definitively. Testing has not provided significant prognostic information	no	Adjuvant therapy: Testing has not provided additional information to guide adjuvant therapy selection.	no		no	In the event of advanced disease: Testing has not provided significant additional information to guide SOC palliative treatment selection.	no	no
28	FFPE	resection	BST (RP/psoas)	23	MDM2 copy number FISH showed increased copy number but no amplification	Pleomorphic sarcomatoid malignancy. Differential diagnosis includes sarcoma (undifferentiated sarcoma), undifferentiated melanoma and sarcomatoid mesothelioma.	pleomorphic	BST	3	malignant	TP53 truncating mutation and LOH, subclonal inactivating rearrangements of ATRX (2x) and PMS2 (2x). Microsatellite stable (MSS).	N	N	N	N	N	Bone/Soft tissue: Other, 35%; Bone/Soft tissue: Liposarcoma, 13%; Breast: Other, 8%	No match	N/A	Favour undifferentiated sarcoma, although sarcomatoid mesothelioma not excluded. Metastatic UV-induced undifferentiated melanoma unlikely.	N1	N/A	2	malignant	N/A	N/A	N/A	N/A	ATRX: NCT04985721	The key differentials are undifferentiated pleomorphic sarcoma, undifferentiated melanoma or sarcomatoid mesothelioma. Testing excludes melanoma but sarcoma and a sarcomatoid mesothelioma remain differentials. Testing has not provided significant prognostic information. Both sacoma and mesothelioma are associated with poor prognosis.	no	Adjuvant therapy: Testing has not provided additional information to guide adjuvant therapy selection.	no		no	In the event of advanced disease: Testing has not provided significant additional information to guide SOC palliative treatment selection given the testing was unable to confirm a definitive diagnosis. Soft tissue sarcoma is treated with chemotherapy (anthracycline containing). Mesothelioma would be treated with immune checkpoint blockade or chemotherapy. Melanoma is typically treated with immune…	no	no
29	FFPE	resection	kidney	15	N/A	Renal cell carcinoma, with differential diagnosis including renal cell carcinoma with fibromyomatous stroma, clear cell renal cell carcinoma, and clear cell papillary renal cell carcinoma.	Renal epithelial neoplasm	GU	1	malignant	Activating MTOR hotspot mutation	N	N	N	N	N	Kidney: Other, 96%; Gynecologic: Ovary/Fallopian tube, 2%; NET: Pancreas, 0%	Concordant	PMID: 31850909	Renal cell carcinoma with fibromyomatous stroma	D1	Epithelial	1	malignant	N/A	ThermoFischer OPA	Yes	N	N/A	The key differentials are various subtypes of renal cell carcinoma including RCC with fibromyomatous stroma or clear cell papillary cell carcinoma. Testing confirms RCC with fibromyomatous stroma. Testing has not provided significant prognostic information, although RCC with fibromyomatous stroma is generally described as non-aggressive.	no	Adjuvant therapy: Testing has not provided additional information to guide adjuvant therapy selection.	no		no	In the event of advanced disease: Testing has not provided significant additional information to guide SOC palliative treatment selection.	no	no
30	FFPE	excision (post XRT)	BST (paraspinal)	23	Small DNA panel NGS (3 gene melanoma panel) no variants detected, RNAseq 507 gene fusion panel detected possible NF1/SUZ12 inactivating fusion events (unvalidated)	Spindle cell malignancy with focal angiosarcomatous differentiation. Differential diagnosis includes malignant peripheral nerve sheath tumour (with heterologous angiosarcomatous differentiation), angiosarcoma and undifferentiated/transdifferentiated melanoma.	pleomorphic	BST	2	malignant	Inactivating rearrangements NF1 (4x), homozygous deletion SUZ12, MTAP, CDKN2A, CDKN2B and TP53.	N	3 (but HR proficient)	N	N	N	Bone/Soft tissue: Other, 88%; Breast: Other, 4%; Skin: Melanoma, 2%	Concordant	PMID: 25240281	Malignant peripheral nerve sheath tumour (MPNST) with heterologous angiosarcomatous differentiation	D1	Mesenchymal	1	malignant	N/A	TSO500	Yes	N	MTAP: NCT05094336	The key differentials include MPNST, angiosarcoma, or undifferentiated melanoma. Testing has confirmed MPNST. Testing has provided significant prognostic information. At this location, a diagnosis of melanoma would suggest a metastasis which has different prognostic implication than localised MPNST or angiosarcoma.	yes	Adjuvant therapy: Testing has not provided additional information to guide adjuvant therapy selection.	no		no	In the event of advanced disease: Testing has provided significant additional information to guide SOC palliative treatment selection. Treatment for advanced MPNST although relatively resistant would typically be with chemotherapy (anthracycline containing). Melanoma would be treated with immune checkpoint blockade. Angiosarcoma would be typically be treated with chemotherapy (taxane based).	yes	yes
31	FFPE	excision biopsy (polyp)	GI	27	Small DNA panel NGS (3 gene melanoma panel) no variant detected	Atypical spindle cell proliferation with myogenic differentiation. Differential diagnosis includes inflammatory pseudopolyp, inflammatory myofibroblastic tumour and leiomyosarcoma.	pleomorphic	GI	1	uncertain	NF1 truncating mutation	N	N	N	N	N	Colorectum/Small intestine/Appendix, 28%; Bone/Soft tissue: Leiomyosarcoma, 18%; Bone/Soft tissue: Other, 8%	Non-informative due to purity < 30%	N/A	Spindle cell neoplasm, classification uncertain.	N1	Mesenchymal	1	uncertain (neoplastic, rather than reactive)	N/A	N/A	N/A	N/A	N/A	The key differentials are benign (inflammatory pseudopolyp, inflammatory myofibroblastic tumour) or malignant (leiomyosarcoma). Testing did not definitively confirm a diagnosis. This is a spindle cell neoplasm of uncertain malignant potential. Testing has not provided significant prognostic information	no	Adjuvant therapy: Testing has not provided additional information to guide adjuvant therapy selection.	no	Surveillance: Testing has not impacted surveillance. Surveillance is likely to be recommended even in the absence of testing.	no	In the event of advanced disease: Testing has not provided significant additional information to guide SOC palliative treatment selection.	no	no
32	FFPE	incisional biopsy	pleura	27	Small DNA panel NGS (45 gene panel) detected TP53 D218E variant	Malignant epithelioid neoplasm. Differential diagnosis includes metastatic uterine adenosarcoma, undifferentiated carcinoma and mesothelioma.	pleomorphic	Lung	3	malignant	Truncating mutation CDC73 and LOH; TP53 missense and ATRX truncating mutations. HMGA2 rearrangement. MDM2 amplification.	N	N	N	N	N	Bone/Soft tissue: Other, 33%; Bone/Soft tissue: Leiomyosarcoma, 24%; Lymphoid tissue, 6%	Non-informative due to purity < 30%	PMID: 15606373, 36138078	Metastatic uterine adenosarcoma	D1	Mesenchymal	1	malignant	MDM2 FISH	TSO500	Yes	N	ATRX: NCT04985721	The key differentials include metastatic uterine adenosarcoma, carcinoma (primary or metastatic) or mesothelioma. Testing confirmed metastatic uterine adenosarcoma. Testing has provided significant prognostic information. Metastatic uterine adenosarcoma has poor prognosis.	yes	Adjuvant therapy: Testing has not provided additional information to guide adjuvant therapy selection.	no		no	In the event of advanced disease: Testing has provided significant additional information to guide SOC palliative treatment selection. Metastatic uterine adenosarcoma is typically treated with chemotherapy (anthracycline containing). This differs from treatment for a lung carcinoma (chemo-immunotherapy) and mesothelioma (immune checkpoint blockade or chemotherapy).	yes	yes
33	FFPE	excision	kidney	10	N/A	Renal cell carcinoma, with differential diagnosis including renal cell carcinoma with fibromyomatous stroma, clear cell renal cell carcinoma, and clear cell papillary renal cell carcinoma.	Renal epithelial neoplasm	GU	1	malignant	VHL missense, SETD2, PTEN truncating mutations and LOH.	N	3 (but HR proficient)	N	N	N	Kidney: Other, 100%; Urothelial tract, 0%; Head and neck: Adenoid cystic, 0%	Concordant	PMID: 23792563	Clear cell renal cell carcinoma	D1	Epithelial	1	malignant	N/A	TSO500	Yes	N	N/A	The key differentials include clear cell renal cell carcinoma or non-clear cell renal cell carcinoma subtypes (RCC with fibromyomatous stroma or clear cell papillary cell carcinoma). Testing has not provided significant prognostic information.	no	Adjuvant therapy: Testing has not provided additional information to guide adjuvant therapy selection.	no		no	In the event of advanced disease: Testing has not provided significant additional information to guide SOC palliative treatment selection.	no	no
34	FFPE	excision	H&N	27	N/A	Neuroendocrine carcinoma (mixed small cell and large cell morphology), primary versus metastatic.	monomorphic	H&N	1	malignant	TMB high, dominant Cosmic SBS signature 7 (UV signature), TP53 (3x), PIK3CA missense, FGFR3 missense hotspot mutations. RB1 and PTEN truncating mutations and LOH.	Y	7 - UV exposure	N	N	N	Skin: Other, 71%; Lung: Small cell, 20%; Prostate, 3%	No match	PMID: 26627015	Merkel cell carcinoma	D1	Epithelial	1	malignant	N/A	TSO500	Yes	N	TMBhi: Immune Checkpoint Inhibitor reimbursed. FGFR3: NCT04565275, NCT05544552	The key differentials include a high grade neuroendocrine carcinoma of unknown origin. Testing has confirmed this to be Merkel cell carcinoma, a type of neuroendocrine carcinoma. Testing has not provided significant prognostic information.	no	Adjuvant therapy: Testing has provided additional information to guide adjuvant therapy selection. The initial diagnosis considered this likely to be a metastasis however the testing has indicated this is likely a primary Merkel cell carcinoma. Adjuvant therapy includes consideration of radiotherapy, immune checkpoint blockade, and chemotherapy.	yes		no	In the event of advanced disease: Testing has provided significant additional information to guide SOC palliative treatment selection. Merckel cell carcinoma is typically treated with immune checkpoint blockade initially, where as high grade neuroendocrine carcinomas from other sites are typically treated with chemotherapy.	yes	yes
35	FFPE	excision	kidney	11	N/A	Renal epithelial neoplasm. Differential diagnosis includes renal oncocytoma (with renal vein, renal sinus and perinephric fat invasion), clear cell renal cell carcinoma and chromophobe renal cell carcinoma.	Renal epithelial neoplasm	GU	1	uncertain	Rearrangement of 11q13 encompassing CCND1, ERCC2 missense mutation, diploid genome.	N	N	N	N	N	Kidney: Other, 40%; Gynecologic: Ovary/Fallopian tube, 39%; Breast: Other, 6%	No match	PMID: 19386349, 26655904	Renal oncocytoma	D1	Epithelial	1	benign	N/A	FISH (CCND1)	No	N	N/A	The key differentials are renal oncocytoma, clear cell renal cell carcinoma or chromophobe renal cell carcinoma. Testing has confirmed renal oncocytoma. Testing has provided significant prognostic information. Renal oncocytoma is benign and clear cell renal cell carcinoma and chromophobe renal cell carcinoma are not.	yes	Adjuvant therapy: Testing has not provided additional information to guide adjuvant therapy selection.	no	Surveillance: Extensive imaging surveillance is not recommended for a benign tumour, whereas would be for a malignant tumour.	yes (surveillance)	N/A, benign tumour	N/A	yes
36	FFPE	excision	Skin	16	EWSR1 break-apart FISH showed no disruption, small DNA panel NGS (45 gene panel) no variants detected, RNAseq 507 gene fusion panel negative	Spindle cell neoplasm with melanocytic differentiation. Differential diagnosis includes melanoma (primary or metastatic), melanocytoma and clear cell sarcoma.	monomorphic	Skin	2	uncertain	ATP2B4::PRKCA gene fusion	N	N	N	Y	N	Skin: Melanoma, 50%; Prostate, 12%; Breast: Other, 7%	Non-informative due to purity < 30%	PMID: 30475255, 34943205	Atypical cellular blue melanocytoma (atypical cellular blue naevus, UMP)	D1	Melanocytic	1	intermediate	N/A	No	No	N/A	N/A	The key differentials are cutaneous melanoma, melanocytoma, or a soft tissue sarcoma. Testing has confirmed melanocytoma. Testing has provided significant prognostic information. Melanocytoma is generally benign, where as melanoma and soft tissue sarcoma are not.	yes	Adjuvant therapy: Testing has not provided additional information to guide adjuvant therapy selection.	no	Surveillance: Considerably less intensive surveillance is required for melanocytoma compared with melanoma or sarcoma.	yes (surveillance)	N/A, benign tumour	N/A	yes
37	FFPE	core (or later excision)	BST (pelvis)	30	SS18 break-apart FISH showed no disruption, MDM2 copy number FISH showed no amplification, small DNA panel NGS (3 gene melanoma panel) no variants detected, RNAseq 507 gene fusion panel negative	Spindle cell malignancy with S100 protein expression. Differential diagnosis includes sarcoma (malignant peripheral nerve sheath tumour, BRAF-rearranged sarcoma) and melanoma (primary or metastatic).	monomorphic	BST	2	malignant	SMARCE1 truncating mutation and LOH. Inactivating NF1 rearrangements (2x).	N	N	N	N	N	Bone/Soft tissue: Other, 99%; Bone/Soft tissue: Leiomyosarcoma, 1%; Bone/Soft tissue: GIST, 0%	Match with one pre-WGTS differential diagnosis	N/A	Differential diagnosis includes malignant peripheral nerve sheath tumour (MPNST, favoured), and non-cutaneous melanoma	N1	N/A	2	malignant	N/A	N/A	N/A	N/A	N/A	The key differentials are soft tissue sarcoma (favouring MPNST) or melanoma. Testing has been unable to confirm the diagnosis. Testing has not provided significant prognostic information.	no	Adjuvant therapy: Testing has not provided additional information to guide adjuvant therapy selection.	no		no	In the event of advanced disease: Testing has not provided significant additional information to guide SOC palliative treatment selection.	no	no
38	fresh	core	breast	36	Small DNA panel NGS (45 gene panel) detected TP53 P151S variant and PTEN loss, RNAseq 507 gene fusion panel negative	Undifferentiated epithelioid malignancy. Differential diagnosis includes metaplastic carcinoma, undifferentiated melanoma and undifferentiated sarcoma.	pleomorphic	Breast	3	malignant	BRCA1 germline pathogenic splice site variant and somatic LOH; somatic TP53 missense mutation and LOH, MYC amplification. HR deficiency detected by both CHORD and HRDetect.	N	3 (& HR deficient)	N	N	Y	Breast: Triple negative, 65%; Breast: Other, 19%; Gynecologic: Ovary/Fallopian tube, 15%	No match	PMID: 30853353, 31118521	Metaplastic breast carcinoma	D1	Epithelial	1	malignant	N/A	TSO500	Yes	N	BRCA1: PARP inhibitor reimbursed	The key differentials are metaplastic breast carcinoma, melanoma, or soft tissue sarcoma. Testing has confirmed metaplastic breast cancer. Testing has provided significant prognostic information. This is an aggressive but treatable form of breast cancer. The prognosis differs from melanoma or sarcoma. Testing has identified a germline pathogenic mutation which should prompt referral to a familial…	yes	Adjuvant therapy: Testing has provided additional information to guide adjuvant therapy selection. Metaplastic breast cancer is typically treated with (neo)adjuvant chemotherapy +/- immune checkpoint blockade. Additionally adjuvant PARP inhibitor is a consideration with the germline BRCA1 mutation. The treatment differs from melanoma (immune checkpoint blockade) or sarcoma (no adjuvant treatment)	yes		yes (Familial Cancer Clinic)	In the event of advanced disease: Testing has provided significant additional information to guide SOC palliative treatment selection. Metaplastic breast cancer is treated per breast cancer guidelines typically with chemotherapy +/- immune checkpoint blockade, and consideration of a PARPi given the BRCA1 mutation. This differs from melanoma (immune checkpoint blockade) or sarcoma (chemotherapy).	yes	yes
39	FFPE	partial excision	Skin	25	RNAseq 507 gene fusion panel negative, CIC break-apart FISH showed no disruption	Undifferentiated round cell malignancy. Differential diagnosis includes undifferentiated sarcoma, undifferentiated melanoma, undifferentiated carcinoma, neuroendocrine carcinoma, and haematolymphoid malignancy.	monomorphic	BST	5	malignant	CIC::DUX4 gene fusion	N	N	N	Y	N	Bone/Soft tissue: Other, 97%; CNS: Glioma, 1%; Skin: Melanoma, 0%	Concordant	PMID: 16717057, 22072439	CIC-rearranged sarcoma	D1	Mesenchymal	1	malignant	N/A	Illumina TruSight targeted RNA NGS	No	Y	N/A	The key differentials are broad and include soft tissue sarcoma, melanoma, and carcinoma. Testing has confirmed a soft tissue sarcoma. Testing has provided significant prognostic information. Sarcoma with a CIC rearrangement is associated with high risk of recurrence and poor prognosis. This differs from the other differentials.	yes	Adjuvant therapy: Testing has provided additional information to guide adjuvant therapy selection. CIC rearranged soft tissue sarcoma is typically treated with (neo)adjuvant chemotherapy. This differs from melanoma and carcinoma.	yes		no	In the event of advanced disease: Testing has provided significant additional information to guide SOC palliative treatment selection. CIC rearranged sarcoma is typically treated with chemotherapy (anthracycline based) but has high levels of resistance. This differs from melanoma (immune checkpoint blockade) and carcinoma (chemotherapy, different regimens)	yes	yes
40	FFPE	cores	LN	38	Small DNA panel NGS (45 gene panel) detected TP53 R273H, FISH testing showed no evidence of isochrome 12p, however additional copies of KRAS (12p12.1) and D12Z3 (chromosome 12 centromere) were detected	Metastatic malignant germ cell tumour, favour metastatic spermatocytic tumour rather than metastatic seminoma.	monomorphic	GU	1	malignant	TP53 missense mutation and LOH. Copy number gain of chromosomes 9 and 20.	N	3 (but HR proficient)	N	N	N	NET: Pancreas, 31%; Lymphoid tissue, 10%; Bone/Soft tissue: GIST, 9%	No match	PMID: 28542371, 37792634	Metastatic spermatocytic tumour	D1	Germ cell	1	malignant	N/A	No	No	N/A	TP53: NCT05338346	The key differentials include metastatic seminoma or metastatic spermatocytic tumour. Testing has confirmed spermatocytic tumour. Testing has not provided significant prognostic information. Spermatocytic tumour is rare and the prognostic significance is not confirmed.	no	Adjuvant therapy: Testing has not provided additional information to guide adjuvant therapy selection. Treatment is likely to be similar for both differentials.	no		no	In the event of advanced disease: Testing has not provided significant additional information to guide SOC palliative treatment selection. Treatment is likely to be similar for both differentials.	no	no
41	fresh	core biopsy	BST (pelvis)	10	FUS break-apart FISH atypical pattern, RNAseq 507 gene fusion panel testing performed on previous biopsy negative	Monomorphic spindle cell neoplasm, favour metastatic low grade fibromyxoid sarcoma. Differential diagnosis includes aggressive angiomyxoma.	monomorphic	BST	1	uncertain	FUS::CREB3L2 gene fusion	N	N	N	Y	N	Bone/Soft tissue: Other, 100%; Breast: Other, 0%; Gynecologic: Ovary/Fallopian tube, 0%	Concordant	PMID: 17721195	Low grade fibromyxoid sarcoma	D1	Mesenchymal	1	malignant	N/A	Illumina TruSight targeted RNA NGS	No	Y	N/A	The key differentials are fibromyxoid sarcoma or angiomyxoma, with fibromyxoid sarcoma favoured. Testing has confirmed fibromyxoid sarcoma. Testing has not provided significant prognostic information.	no	Adjuvant therapy: Testing has not provided additional information to guide adjuvant therapy selection.	no		no	In the event of advanced disease: Testing has not provided significant additional information to guide SOC palliative treatment selection. Fibromyxoid sarcoma was favoured and treatment is typically as per a soft tissue sarcoma however is typically resistant (chemotherapy or VEGF inhibition).	no	no
42	FFPE	excision	breast	17	Small DNA panel NGS (45 gene panel) and RNAseq 507 gene fusion panel negative	Chondromyxoid neoplasm with low grade cytological atypia. Differential diagnosis includes soft tissue myoepithelial neoplasm, chondrosarcoma, or chondroblastic differentiation in another neoplasm (transdifferentiated melanoma, metaplastic carcinoma)	monomorphic	Breast	5	uncertain	COL2A1 homozygous deletion, subclonal MTAP rearrangement.	N	N	N	N	N	Bone/Soft tissue: Other, 85%; Bone/Soft tissue: Leiomyosarcoma, 5%; Bone/Soft tissue: GIST, 4%	Concordant	PMID: 23770606	Chondrosarcoma	D1	Mesenchymal	1	malignant	N/A	No	No	N/A	MTAP: NCT05094336	The key differentials are broad including chondrosarcoma, myoepithelial carcinoma, breast carcinoma or transdifferentiated melanoma with chondrosarcoma favoured. Testing has confirmed chondrosarcoma. Testing has not provided significant prognostic information.	no	Adjuvant therapy: Testing has not provided additional information to guide adjuvant therapy selection.	no		no	In the event of advanced disease: Testing has not provided significant additional information to guide SOC palliative treatment selection. Chondrosarcoma was favoured and treatment is typically as per a soft tissue sarcoma however is typically resistant (chemotherapy).	no	no
43	fresh	excision	H&N	16	N/A	Spindle cell neoplasm with myogenic differentiation. Differential diagnosis includes fetal rhabdomyoma and spindle cell rhabdomyosarcoma.	monomorphic	H&N	1	uncertain	ZCCHC8::ROS1 gene fusion	N	N	N	Y	N	Bone/Soft tissue: Other, 94%; Gynecologic: Ovary/Fallopian tube, 2%; NET: Pancreas, 1%	Concordant	N/A	Spindle cell rhabdomyosarcoma	D4	Mesenchymal	1	malignant	ZCCHC8::ROS1 fusion confirmed externally with targeted NGS panel	ThermoFischer OPA (RNA)	Yes	Y	ZCCHC8::ROS1: NCT03093116, NCT05118789, NCT04094610, NCT04589845	The key differentials include spindle cell rhabdomyosarcoma or fetal rhabdomyoma. Testing has confirmed spindle cell rhabdomyosarcoma, a rare subtype of rhabdomyosarcoma. Testing has not provided significant prognostic information. This specific disease entity with these molecular findings is not described in literature.	no	Adjuvant therapy: Testing has not provided additional information to guide adjuvant therapy selection. This specific disease entity is so rare that there is no clear data to guide adjuvant therapy decision-making.	no		no	In the event of advanced disease: Testing has provided significant additional information to guide SOC palliative treatment selection. The in-frame ROS1 fusion is potentially targetable with ROS1 directed kinase inhibitors.	yes	yes
44	fresh	excision biopsy or FNA	Skin	20	Small DNA panel NGS (3 gene melanoma panel) no variants detected	INI1-deficient epithelioid neoplasm. Differential diagnosis includes primary cutaneous SMARCB1-deficient carcinoma and epithelioid sarcoma.	SWI/SNF def	Skin	2	malignant	TMB high (66.65 mutations/Mb), Dominant Cosmic SBS signature 7 (UV signature), SMARCB1 truncating mutation and LOH, truncating and missense TP53 mutations, NOTCH1 splice site mutation and LOH, homozygous deletion of CDKN2A and MTAP.	Y	7 - UV exposure	Y	N	N	Skin: Other, 46%; Head and neck: Other, 7%; Breast: Other, 6%	No match	PMID: 33625734	Cutaneous squamous cell carcinoma (SMARCB1-deficient)	D3	Epithelial	1	malignant	N/A	TSO500	Yes	N	TMBhi: NCT04589845, ACTRN12620000568910, MTAP: NCT05094336	The key differentials include cutaneous squamous cell carcinoma or epithelioid sarcoma. Testing has confirmed cutaneous squamous cell carcinoma. Testing has not provided significant prognostic information.	no	Adjuvant therapy: Testing has not provided additional information to guide adjuvant therapy selection. There is no standard adjuvant therapy for cutaneous squamous cell carcinoma however there are trials investigating (neo)adjuvant immune checkpoint blockade. There is no established adjuvant treatment for epithelioid sarcoma.	no		no	In the event of advanced disease: Testing has provided significant additional information to guide SOC palliative treatment selection. Cutaneous squamous cell carcinoma is typically treated with immune checkpoint blockade, whereas epithelioid sarcoma is typically treated with chemotherapy (anthracycline based) or EZH2 inhibitors.	yes	yes
45	fresh	resection	BST (extremity)	12	Known TP53 germline variant, large DNA/RNA panel NGS (523 gene panel) performed on 2 previous tumours	Spindle cell/pleomorphic sarcoma, uncertain classification.	pleomorphic	BST	1	malignant	Germline truncating TP53 variant, somatic LOH. RB1 splice site mutation and LOH, deletion ATRX and homozygous deletion NF1.	N	N	N	N	Y	Bone/Soft tissue: Undiff. sarcoma, 95%; Bone/Soft tissue: Liposarcoma, 2%; Bone/Soft tissue: Other, 1%	Match with one pre-WGTS differential diagnosis	N/A	Undifferentiated sarcoma	N1	Mesenchymal	1	malignant	N/A	N/A	N/A	N/A	ATRX: NCT04985721	The key differentials include various types of soft tissue sarcoma. No line of differentiation was identified and the final diagnosis was undifferentiated pleomorphic sarcoma which was favoured prior to testing. Testing has not provided significant prognostic information. Testing has identified a germline pathogenic mutation which should prompt referral to a familial genetics service and consider…	no	Adjuvant therapy: Testing has not provided additional information to guide adjuvant therapy selection. Adjuvant radiation tends to be used sparingly in patients with germline TP53 mutations.	no		no (Familial Cancer Clinic, but previously known)	In the event of advanced disease: Testing has not provided significant additional information to guide SOC palliative treatment selection.	no	no
