# Supplementary material for: Pathologist-initiated whole genome and transcriptome sequencing demonstrates diagnostic utility in resolving difficult-to-diagnose tumors
Source: Genome Med. 2025 Oct 7;17:107. doi: 10.1186/s13073-025-01534-5 (PMC12502407; doi:10.1186/s13073-025-01534-5)
Supplement: Supplementary file 3 — Additional file 3: Supplementary Table 2. Genetic alterations and relevant associated WTS observations reported in cases in the cohort [file 13073_2025_1534_MOESM3_ESM.xlsx]

## Sheet: Sheet1
Case number	WGTS results summary	Mutation type	Mutation origin	Gene(s)
1	Somatic truncating NF1 mutation and subclonal truncating TP53 mutation, germline pathogenic MUTYH variant, near-haploidisation of the genome due to loss of heterozygosity of all chromosomes except chr5, chr20 and chr22.
					CDS_CHANGE	GENOMIC_CHANGE	VAF	Wild-type gene copy retained?	WTS supporting evidence?
		SNV	somatic	TP53	stop_gained:ENST00000269305.9:c.637C>T:exon6:p.R213*	17:g.7674894G>A	0.029	yes	N/A
		SNV	somatic	NF1	frameshift_variant:ENST00000356175.7:c.1467dup:exon13:p.K490*	17:g.31214524A>AT	0.267	ND	N/A
		SNV	germline	MUTYH	stop_gained:ENST00000372115.7:c.270C>A:exon3:p.Y90*	1:g.45333449G>T	0.666667	ND	N/A
2	TP53 missense and DNMT3A splice mutations and LOH, MET and EP300 amplification, inactivating rearrangements of RB1, RAD51B, LATS1 and PMS2. Microsattelite stable (MSS) and TMB low.
					CDS_CHANGE	GENOMIC_CHANGE	VAF	Wild-type gene copy retained?	WTS supporting evidence?
		SNV	somatic	TP53	missense_variant:ENST00000269305.9:c.404G>A:exon5:p.C135Y	17:g.7675208C>T	0.91	no	N/A
		MNV	somatic	DNMT3A	splice_donor_variant&coding_sequence_variant:ENST00000321117.10:c.2552_2597+2del	2:g.25235704TACCTTTCCATTTCAGTGCACCATAAGATGTCCTCTTTCTCATTCATGA>T	0.767	no	Whole transcriptome sequencing demonstrated exon 21 and 22 skipping, predicting a protein lacking amino acids 803-865 that are part of the SAM-dependent methyltransferase domain (www.uniprot.org; PMID: 29414941).
					transcriptID	chrom	start	end	chrBand	minCN	maxCN	WTS supporting evidence?
		CNV	somatic	MET	ENST00000397752	chr7	116672196	116798377	q31.2	15.5	15.5	N/A
		CNV	somatic	EP300	ENST00000263253	chr22	41092592	41180077	q13.2	12.9	12.9	N/A
				Genes	Transcripts	Start	End	Effect	SR_alt	PR_alt	PURPLE AF	Wild-type gene copy retained?	WTS supporting evidence?
		SV	somatic	PMS2	ENST00000265849	7:4,553,682	7:5,992,915	DelTx	19	10	0.21 (0.22, 0.19)	yes	N/A
		SV	somatic	NRXN3, RAD51B	ENST00000471583_exon_7/10	14:67,887,208	14:79,001,789	BidFusG	11	7	0.21 (0.22, 0.2)	yes	N/A
		SV	somatic	RAD51B, GALC	ENST00000471583_exon_7/10	14:67,890,005	14:87,844,670	BidFusG	10	5	0.18 (0.19, 0.18)	yes	N/A
		SV	somatic	ENSG00000255000, RB1	ENST00000267163_exon_17/26	13:48,418,938	8:145,048,450	FusG	6	5	0.24 (0.27, 0.2)	yes	N/A
		SV	somatic	LATS1	ENST00000543571_exon_1/7	6:149,702,712	14:34,552,000	DelTx	14	22	0.16 (0.19, 0.12)	yes	N/A
3	CIC::DUX4 gene fusion
				Genes	Transcripts	Start	End	Effect	SR_alt	PR_alt	PURPLE AF	Wild-type gene copy retained?	WTS supporting evidence?
		SV	somatic	CIC	ENST00000572681_exon_21/21, ENST00000681038_exon_21/21	19:42,295,136		disruptive_inframe_insertion, StopGain	22	32	0.35 (0.35, NA)	N/A	Whole transcriptome sequencing demonstrated expression of an in-frame CIC::DUX4 fusion mRNA. The DUX4 breakpoint occurs at DUX4 ENST00000565211.1 exon 1 c.918.
4	Germline FH splice site variant and somatic FH truncating mutation. Also germline SDHB missense variant of unknown significance.
					CDS_CHANGE	GENOMIC_CHANGE	VAF	Wild-type gene copy retained?	WTS supporting evidence?
		SNV	germline	FH	splice_donor_variant:ENST00000366560.4:c.1108+1G>A	1:g.241504041C>T	0.51	no	Whole transcriptome sequencing detected aberrant FH mRNA due to intron retention, exon 7 skipping, and splicing to a cryptic splice site in exon 7. Exon 7 skipping and cryptic splicing are in-frame and predict expression of FH lacking regions of the protein including Ser365, which is essential for catalytic function (www.uniprot.org, PMID: 22561013).
		SNV	somatic	FH	frameshift_variant:ENST00000366560.4:c.789del:exon6:p.A264fs	1:g.241506117CT>C	0.167	no	N/A
		SNV	germline	SDHB	missense_variant:ENST00000375499.8:c.527A>G:exon5:p.E176G	1:g.17027762T>C	0.44	yes	N/A
5	CIC::DUX4 fusion, LOH chr1p and trisomy chr8
		SV	somatic	CIC::DUX4 fusion identified through Whole Transcriptome Sequencing (WTS), confirmed in Whole Genome Sequencing (WGS).
				Breakpoint at chr19:42,295,025 in CIC ENST00000575354.6 exon 20. Due to the repetitive nature of the D4Z4 macrosatellite repeat locus encoding DUX4, the exact genomic breakpoint in DUX4 cannot be identified. Whole transcriptome sequencing demonstrated expression of an in-frame fusion mRNA with breakpoint in ENST00000565211.1 exon 1 at c.473.
6	ZFP64::NCOA2 gene fusion, inactivating MTAP rearrangement.
				Genes	Transcripts	Start	End	Effect	SR_alt	PR_alt	PURPLE AF	Wild-type gene copy retained?	WTS supporting evidence?
		SV	somatic	ZFP64, NCOA2	ENST00000452400_exon_13/22	8:70,142,090	20:52,159,786	FrameshiftV, FusG	44	32	0.33 (0.25, 0.42)	N/A	Whole transcriptome sequencing detected an in-frame fusion transcript coupling ZFP64 ENST00000361387.6 exon 5 to NCOA2 ENST00000452400.7 exon 14.
		SV	somatic	MTAP	ENST00000644715	3:22,962,071	9:21,810,145	DelTx	33	27	0.32 (0.29, 0.35)	N/A	N/A
7	EWSR1::WT1 gene fusion
				Genes	Transcripts	Start	End	Effect	SR_alt	PR_alt	PURPLE AF	Wild-type gene copy retained?	WTS supporting evidence?
		SV	somatic	WT1, EWSR1	ENST00000639563_exon_6/8, ENST00000332351_exon_6/8	11:32,393,224	22:29,288,326	FrameshiftV, FusG	25	86	0.5 (0.5, 0.51)	N/A	Whole transcriptome sequencing detected expression of an in-frame fusion transcript coupling EWSR1 ENST00000414183.6 exons 1-8 to WT1 ENST00000332351.7 exons 7-9.
8	HNF1B::NOTCH1 gene fusion
				Genes	Transcripts	Start	End	Effect	SR_alt	PR_alt	PURPLE AF	Wild-type gene copy retained?	WTS supporting evidence?
		SV	somatic	HNF1B, NOTCH1	ENST00000651671_exon_27/33	9:136,503,180	17:37,737,378	FrameshiftV, FusG	80	135	0.81 (0.94, 0.68)	N/A	Whole transcriptome sequencing demonstrates expression of an in-frame transcript comprising HNF1B ENST00000617811.4 exons 1-2 coupled to NOTCH1 ENST00000651671.1 exon 28 onwards.
9	TP53 missense mutation and LOH, CCNE1 amplification, inactivating rearrangement of NF1.
					CDS_CHANGE	GENOMIC_CHANGE	VAF	Wild-type gene copy retained?	WTS supporting evidence?
		SNV	somatic	TP53	missense_variant:ENST00000269305.9:c.818G>A:exon8:p.R273H	17:g.7673802C>T	0.163	ND	N/A
				Genes	Transcripts	Start	End	Effect	SR_alt	PR_alt	PURPLE AF	Wild-type gene copy retained?	WTS supporting evidence?
		SV	somatic	NF1, ENSG00000266865	ENST00000358273_exon_57/57, ENST00000356175_exon_56/56	17:31,361,690	17:31,085,853	FrameshiftV, FusG	10	4	2.95 (5.39, 0.51)	ND	N/A
				gene	transcriptID	chrom	start	end	chrBand	minCN	maxCN	WTS supporting evidence?
		CNV	somatic	CCNE1	ENST00000262643	chr19	29811991	29824312	q12	20.2	20.2	N/A
10	EED missense mutation creating alternative splice donor site, predicting truncation, and LOH. Homozygous deletion of CDKN2A, CDKN2B, MTAP and NF2. Near haploidization of tumour genome, sparing (parts of) chromosomes 2, 5, 7, 15, 19 and 21.
					CDS_CHANGE	GENOMIC_CHANGE	VAF	Wild-type gene copy retained?	WTS supporting evidence?
		SNV	somatic	EED	missense_variant:ENST00000263360.11:c.1096A>G:exon10:p.M366V	11:g.86277109A>G	0.729	no	Whole transcriptome sequencing demonstrated activation of a cryptic splice donor site at c.1090 within exon 10, predicting an aberrant truncated protein lacking essential functional domains (PMID: 22733077).
				gene	transcriptID	chrom	start	end	chrBand	minCN	maxCN	WTS supporting evidence?
		CNV	somatic	MTAP	ENST00000644715	chr9	21802636	21937651	p21.3	0	0	N/A
		CNV	somatic	CDKN2A	ENST00000304494	chr9	21967752	21995301	p21.3	0	0	N/A
		CNV	somatic	CDKN2B	ENST00000276925	chr9	22002903	22009305	p21.3	0	0	N/A
		CNV	somatic	NF2	ENST00000338641	chr22	29603556	29698598	q12.2	0.1	1.1	N/A (homozygous deletion NF2 ENST00000338641.8 exon 1)
11	PTCH1::GLI1 gene fusion
				Genes	Transcripts	Start	End	Effect	SR_alt	PR_alt	PURPLE AF	Wild-type gene copy retained?	WTS supporting evidence?
		SV	somatic	GLI1, PTCH1	ENST00000331920, ENST00000430669_exon_1/22	9:95,511,681	12:57,465,463	FrameshiftV, FusG	11	22	0.33 (0.36, 0.31)	N/A	Whole Transcriptome Sequencing detected expression of two different in-frame fusion mRNAs comprising PTCH1 ENST00000430669.6 exon 1 and either GLI1 ENST00000228682.6 exon 6 or 7 onwards.
12	TMB high (88.38 mutations/Mb), dominant Cosmic SBS signature 7 (UV signature), activating hotspot mutation in TERT promoter; TP53 missense, truncating CDKN2A and NOTCH1 mutations and LOH.
					CDS_CHANGE	GENOMIC_CHANGE	VAF	Wild-type gene copy retained?	WTS supporting evidence?
		SNV	somatic	TP53	missense_variant:ENST00000269305.9:c.832C>T:exon8:p.P278S	17:g.7673788G>A	0.606	no	N/A
		SNV	somatic	TERT		5:g.1295113G>A	0.6	N/A	N/A
		SNV	somatic	NOTCH1	frameshift_variant:ENST00000651671.1:c.3606dup:exon22:p.N1203fs	9:g.136507341T>TG	0.564	no	N/A
		SNV	somatic	CDKN2A	stop_gained:ENST00000304494.10:c.172C>T:exon2:p.R58*	9:g.21971187G>A	0.404	no	N/A
13	NFKBIA truncating mutation; chr16q LOH.
					CDS_CHANGE	GENOMIC_CHANGE	VAF	Wild-type gene copy retained?	WTS supporting evidence?
		MNV	somatic	NFKBIA	frameshift_variant:ENST00000216797.10:c.345_349del:exon3:p.H116fs	14:g.35403347AAGTGG>A	0.413	yes	N/A
14	Truncating PTEN mutation and LOH.
					CDS_CHANGE	GENOMIC_CHANGE	VAF	Wild-type gene copy retained?	WTS supporting evidence?
		SNV	somatic	PTEN	frameshift_variant:ENST00000371953.8:c.961del:exon8:p.T321fs	10:g.87961051TA>T	0.533	no	N/A
15	TP53 (2x, in cis), TRAF3, NOTCH1, TNFRSF14 and KMT2C missense mutations, CCND1 amplification, CDKN2A, CDKN2B and MTAP homozygous deletion.
					CDS_CHANGE	GENOMIC_CHANGE	VAF	Wild-type gene copy retained?	WTS supporting evidence?
		SNV	somatic	TP53	missense_variant:ENST00000269305.9:c.646G>A:exon6:p.V216M	17:g.7674885C>T	0.06	ND	N/A
		SNV	somatic	TP53	missense_variant:ENST00000269305.9:c.329G>T:exon4:p.R110L	17:g.7676040C>A	0.087	ND	N/A
		SNV	somatic	NOTCH1	missense_variant:ENST00000651671.1:c.1390G>A:exon8:p.D464N	9:g.136517803C>T	0.145	ND	N/A
		SNV	somatic	TRAF3	missense_variant:ENST00000392745.8:c.1355A>G:exon12:p.Y452C	14:g.102905432A>G	0.109	ND	N/A
		SNV	somatic	KMT2C	missense_variant:ENST00000262189.11:c.3298A>T:exon20:p.I1100F	7:g.152224040T>A	0.126	ND	N/A
		SNV	somatic	TNFRSF14	missense_variant:ENST00000355716.5:c.278G>A:exon3:p.C93Y	1:g.2558442G>A	0.119	ND	N/A
				gene	transcriptID	chrom	start	end	chrBand	minCN	maxCN	WTS supporting evidence?
		CNV	somatic	MTAP	ENST00000644715	chr9	21802636	21937651	p21.3	0.3	2.4	ND (homozygous deletion MTAP ENST00000380172.8 exon 2 onwards)
		CNV	somatic	CDKN2A	ENST00000304494	chr9	21967752	21995301	p21.3	0.3	0.3	N/A
		CNV	somatic	CDKN2B	ENST00000276925	chr9	22002903	22009305	p21.3	0.3	2.1	ND (homozygous deletion CDKN2B ENST00000276925.6 exon 2)
		CNV	somatic	CCND1	ENST00000227507	chr11	69641156	69654474	q13.3	23.4	23.4	N/A
16	PTEN and RB1 truncating mutations and LOH, homozygous deletion TP53.
					CDS_CHANGE	GENOMIC_CHANGE	VAF	Wild-type gene copy retained?	WTS supporting evidence?
		SNV	somatic	RB1	frameshift_variant:ENST00000267163.6:c.1251_1252del:exon13:p.R418fs	13:g.48376950GAA>G	0.44	no	N/A
		SNV	somatic	PTEN	frameshift_variant:ENST00000371953.8:c.353_354del:exon5:p.H118fs	10:g.87933111CAT>C	0.444	no	N/A
				gene	transcriptID	chrom	start	end	chrBand	minCN	maxCN	WTS supporting evidence?
		CNV	somatic	TP53	ENST00000269305	chr17	7661779	7687538	p13.1	0.2	1.1	N/A (homozygous deletion TP53 ENST00000269305.8 exon 1)
17	TMB low, Cosmic SBS signature 7 (UV signature), Splice site and truncating NF1 mutations, multiple complex inactivating rearrangements NF1, inactivating rearrangements ARID2 (2x) and PALB2, homozygous deletion CDKN2A and ATRX, amplification KIT and PDGFRA. HR proficient (CHORD and HRDetect).
					CDS_CHANGE	GENOMIC_CHANGE	VAF	Wild-type gene copy retained?	WTS supporting evidence?
		SNV	somatic	NF1	splice_donor_variant:ENST00000356175.7:c.1845+1G>A	17:g.31223568G>A	0.275	no	Whole transcriptome sequencing demonstrated expression of transcripts lacking ENST00000356175.7 exon 16, predicting an aberrant truncated protein lacking essential functional domains; or both exons 15 and 16, predicting a protein lacking aa548-615 (PMID: 11292340, 35066574).
		SNV	somatic	NF1	stop_gained:ENST00000356175.7:c.2266C>T:exon19:p.Q756*	17:g.31227232C>T	0.524	no	N/A
				Genes	Transcripts	Start	End	Effect	SR_alt	PR_alt	PURPLE AF	Wild-type gene copy retained?	WTS supporting evidence?
		SV	somatic	CCT2, ARID2	ENST00000334344_exon_15/20	12:45,857,949	12:69,592,707	FrameshiftV, FusG	22	19	0.14 (0.14, 0.13)	ND	Whole transcriptome sequencing demonstrates expression of an in-frame ARID2::CCT2 fusion transcript encompassing ARID2 ENST00000334344.10 exons 1-15, predicting an ARID2 protein lacking essential functional domains (PMID: 29698805). We interpret this rearrangement as an ARID2 inactivating event.
		SV	somatic	NAV3, ARID2	ENST00000334344_exon_15/20	12:45,858,725	12:77,647,358	FusG	4	10	0.17 (0.16, 0.18)	ND	N/A
		SV	somatic	EFCAB5, NF1	ENST00000394835_exon_8/22	17:30,035,700	17:31,369,743	FrameshiftV, FusG	4	3	0.14 (0.16, 0.12)	no	N/A
		SV	somatic	ASIC2, NF1	ENST00000356175_exon_1/56, ENST00000358273_exon_1/57	17:31,138,394	17:34,050,443	FrameshiftV, FusG	14	52	0.36 (0.25, 0.46)	no	N/A
		SV	somatic	NF1, LINC01721	ENST00000358273_exon_36/57, ENST00000356175_exon_35/56	17:31,321,054	20:24,164,058	FrameshiftV, FusG	12	10	0.28 (0.41, 0.14)	no	N/A
		SV	somatic	PLCB1, NF1	ENST00000358273_exon_36/57, ENST00000356175_exon_35/56	17:31,323,058	20:8,793,806	FrameshiftV, FusG	17	28	0.18 (0.23, 0.13)	no	N/A
		SV	somatic	EFCAB5, NF1	ENST00000394835_exon_7/22	17:30,008,875	17:31,149,285	BidFusG	9	23	0.16 (0.18, 0.14)	no	N/A
		SV	somatic	EFCAB5, NF1	ENST00000394835_exon_7/22	17:30,013,976	17:31,147,680	BidFusG	3	10	0.14 (0.12, 0.16)	no	N/A
		SV	somatic	EFCAB5, NF1	ENST00000394835_exon_12/22	17:30,056,431	17:31,320,932	BidFusG	11	3	0.29 (0.25, 0.33)	no	N/A
		SV	somatic	CD93, NF1	ENST00000356175_exon_1/56, ENST00000358273_exon_1/57	17:31,129,869	20:23,083,680	BidFusG		4	0.15 (0.17, 0.13)	no	N/A
		SV	somatic	NF1	ENST00000356175_exon_1/56, ENST00000358273_exon_1/57	17:31,133,798		IntronV		3	0.14 (0.14, NA)	no	N/A
		SV	somatic	NF1	ENST00000356175_exon_1/56, ENST00000358273_exon_1/57	17:31,150,982	17:31,548,497	DelTx	4		0.21 (0.2, 0.22)	no	N/A
		SV	somatic	NF1	ENST00000356175_exon_1/56, ENST00000358273_exon_1/57	17:31,150,986	17:31,548,502	DelTx	3	35	0.17 (0.16, 0.19)	no	N/A
		SV	somatic	NF1	ENST00000358273_exon_36/57, ENST00000356175_exon_35/56	17:31,306,104	20:11,412,215	DelTx	10	29	0.25 (0.41, 0.09)	no	N/A
		SV	somatic	PLCB1, NF1	ENST00000356175_exon_38/56, ENST00000358273_exon_39/57	17:31,334,449	20:8,784,342	BidFusG	13	23	0.14 (0.19, 0.08)	no	N/A
		SV	somatic	PALB2	ENST00000261584_exon_4/12	16:23,632,045		IntronV	25	39	0.34 (0.34, NA)	yes	N/A
				gene	transcriptID	chrom	start	end	chrBand	minCN	maxCN	WTS supporting evidence?
		CNV	somatic	ATRX	ENST00000373344	chrX	77504880	77786233	q21.1	0	0.9	ND (homozygous deletion ATRX ENST00000373344.9 exons 2 onwards)
		CNV	somatic	CDKN2A	ENST00000304494	chr9	21967752	21995301	p21.3	0.1	1.8	Homozygous deletion of a region overlapping with part of ENST00000304494.10 p16(Ink4a) exon 1 was detected. The 5' breakpoint of the deleted region is involved in an interchromosomal rearrangement of chr9 and chrX resulting in a CDKN2A::ARMCX4 fusion gene. Whole transcriptome sequencing demonstrated expression of fusion transcripts encompassing p14(ARF) ENST00000579755.2 exon 1 to the 5’ UTR in A…
		CNV	somatic	PDGFRA	ENST00000257290	chr4	54229280	54298245	q12	28.4	28.4	N/A
		CNV	somatic	KIT	ENST00000288135	chr4	54657267	54740783	q12	20.6	27.2	N/A
18	Truncating SMARCB1 mutation.
					CDS_CHANGE	GENOMIC_CHANGE	VAF	Wild-type gene copy retained?	WTS supporting evidence?
		SNV	somatic	SMARCB1	stop_gained:ENST00000407422.8:c.940C>T:exon7:p.Q314*	22:g.23825396C>T	0.827	ND	N/A
19	Amplification MDM2, CDK4, TERT and chr1q24.
				gene	transcriptID	chrom	start	end	chrBand	minCN	maxCN	WTS supporting evidence?
		CNV	somatic	MDM2	ENST00000258149	chr12	68808177	68845544	q15	98.8	133.4	N/A
		CNV	somatic	CDK4	ENST00000257904	chr12	57747727	57756013	q14.1	27.8	48	N/A
		CNV	somatic	TERT	ENST00000310581	chr5	1253147	1295068	p15.33	16.6	25.5	N/A
20	Activating MAP3K8 rearrangement
				Genes	Transcripts	Start	End	Effect	SR_alt	PR_alt	PURPLE AF	Wild-type gene copy retained?	WTS supporting evidence?
		SV	somatic	MAP3K8	ENST00000542547_exon_8/8	10:30,460,753	10:30,465,138	DelTx	8	20	1.22 (1.08, 1.36)	ND	Whole transcriptome sequencing demonstrates expression of a fusion mRNA. This mRNA links the breakpoint within MAP3K8 ENST00000542547 exon 8 to a non-coding sequence mapping downstream of MAP3K8, predicting an aberrant truncated protein lacking a domain that targets MAP3K8 for degradation (PMID: 14517305).
21	Inactivating rearrangement of SMARCB1.
				Genes	Transcripts	Start	End	Effect	SR_alt	PR_alt	PURPLE AF	Wild-type gene copy retained?	WTS supporting evidence?
		SV	somatic	SYN3, SMARCB1	ENST00000644036_exon_5/8, ENST00000407422_exon_5/8	22:23,815,615	22:32,672,831	BidFusG	12	12	0.94 (1.18, 0.7)	ND	ND
22	Activating CTNNB1 missense mutation, complex inactivating rearrangements of SMARCA4, homozygous deletion of CDKN2A and MTAP.
					CDS_CHANGE	GENOMIC_CHANGE	VAF	Wild-type gene copy retained?	WTS supporting evidence?
		SNV	somatic	CTNNB1	missense_variant:ENST00000349496.11:c.110C>T:exon3:p.S37F	3:g.41224622C>T	0.489	N/A	N/A
				Genes	Transcripts	Start	End	Effect	SR_alt	PR_alt	PURPLE AF	Wild-type gene copy retained?	WTS supporting evidence?
		SV	somatic	LDLR, SMARCA4	Many transcripts (4)	19:10,963,165	19:11,108,364	BidFusG	32	58	0.69 (0.86, 0.52)	no	yes
		SV	somatic	SMARCA4	Many transcripts (4)	19:10,963,264	19:10,964,310	BidFusG		19	0.11 (0.16, 0.05)	no	yes
		SV	somatic	SMARCA4	Many transcripts (4)	19:10,963,266	19:11,281,086	DelTx	31	11	0.52 (0.72, 0.31)	no	yes
		SV	somatic	SMARCA4	Many transcripts (4)	19:10,963,375	19:10,964,342	BidFusG		17	0.16 (0.18, 0.13)	no	yes
		SV	somatic	SMARCA4	Many transcripts (4)	19:10,964,310	19:10,963,264	BidFusG		19	0.11 (0.05, 0.16)	no	yes
		SV	somatic	SMARCA4	Many transcripts (4)	19:10,964,342	19:10,963,375	BidFusG		17	0.16 (0.13, 0.18)	no	yes
		SV	somatic	SMARCA4	Many transcripts (4)	19:10,964,342	19:11,281,203	DelTx	1	11	0.3 (0.29, 0.31)	no	yes
				gene	transcriptID	chrom	start	end	chrBand	minCN	maxCN	WTS supporting evidence?
		CNV	somatic	MTAP	ENST00000644715	chr9	21802636	21937651	p21.3	0.1	0.1	N/A
		CNV	somatic	CDKN2A	ENST00000304494	chr9	21967752	21995301	p21.3	0.1	0.1	Yes (Homozygous deletion of a region encompassing the full p16(Ink4a) ORF and exon 2 onwards of p14(ARF) ENST00000579755.2)
23	PIK3CA and IDH2 hotspot missense mutations, ERBB2 and PPM1D amplification,
					CDS_CHANGE	GENOMIC_CHANGE	VAF	Wild-type gene copy retained?	WTS supporting evidence?
		SNV	somatic	PIK3CA	missense_variant:ENST00000263967.4:c.1637A>G:exon10:p.Q546R	3:g.179218307A>G	0.509	N/A	N/A
		SNV	somatic	IDH2	missense_variant:ENST00000330062.8:c.515G>C:exon4:p.R172T	15:g.90088606C>G	0.392	N/A	N/A
				gene	transcriptID	chrom	start	end	chrBand	minCN	maxCN	WTS supporting evidence?
		CNV	somatic	PPM1D	ENST00000305921	chr17	60600193	60666280	q23.2	73.1	73.1	N/A
		CNV	somatic	ERBB2	ENST00000269571	chr17	39687914	39730426	q12	55.2	55.2	N/A
24	GNAQ and SF3B1 hotspot missense mutations
					CDS_CHANGE	GENOMIC_CHANGE	VAF	Wild-type gene copy retained?	WTS supporting evidence?
		SNV	somatic	GNAQ	missense_variant:ENST00000286548.9:c.626A>T:exon5:p.Q209L	0.288	9:g.77794572T>A	N/A	N/A
		SNV	somatic	SF3B1	missense_variant:ENST00000335508.11:c.1874G>A:exon14:p.R625H	0.397	2:g.197402759C>T	N/A	N/A
25	Homozygous deletion of CDKN2A, CDKN2B and MTAP, PPM1D amplification.
				gene	transcriptID	chrom	start	end	chrBand	minCN	maxCN	WTS supporting evidence?
		CNV	somatic	MTAP	ENST00000644715	chr9	21802636	21937651	p21.3	0	0	N/A
		CNV	somatic	CDKN2A	ENST00000304494	chr9	21967752	21995301	p21.3	0	0	N/A
		CNV	somatic	CDKN2B	ENST00000276925	chr9	22002903	22009305	p21.3	0	0	N/A
		CNV	somatic	PPM1D	ENST00000305921	chr17	60600193	60666280	q23.2	10.1	10.1	N/A
26	Activating hotspot missense MTOR mutation
					CDS_CHANGE	GENOMIC_CHANGE	VAF	Wild-type gene copy retained?	WTS supporting evidence?
		SNV	somatic	MTOR	missense_variant:ENST00000361445.9:c.6644C>T:exon47:p.S2215F	1:g.11124516G>A	0.209	N/A	N/A
27	NRAS hotspot missense activating mutation, homozygous deletion of PTCH1, NBN, CDKN2A and BAP1, inactivating NF2 rearrangements (2x).
					CDS_CHANGE	GENOMIC_CHANGE	VAF	Wild-type gene copy retained?	WTS supporting evidence?
		SNV	somatic	NRAS	missense_variant:ENST00000369535.5:c.181C>A:exon3:p.Q61K	1:g.114713909G>T	0.252	N/A	N/A
				gene	transcriptID	chrom	start	end	chrBand	minCN	maxCN	WTS supporting evidence?
		CNV	somatic	CDKN2A	ENST00000304494	chr9	21967752	21995301	p21.3	0	1	Yes (Homozygous deletion of a region encompassing CDKN2A ENST00000304494.10 exon 3)
		CNV	somatic	NBN	ENST00000265433	chr8	89933331	90003228	q21.3	0	2	Yes (homozygous deletion of a region encompassing NBN ENST00000265433.7 exons 15 and 16. This rearrangement results in a bidirectional NBN::ASAP1 fusion gene. Whole Transcriptome Sequencing demonstrated expression of a bidectional fusion transcript involving ASAP1 ENST00000518721.6 exon 2 fused to NBN ENST00000265433.7 exon 11.
		CNV	somatic	PTCH1	ENST00000331920	chr9	95442980	95517057	q22.32	0.1	2.1	ND (Homozygous deletion with breakpoints within PTCH1 ENST00000331920.10 exons 1 and 24)
		CNV	somatic	BAP1	ENST00000460680	chr3	52401008	52410008	p21.1	0.1	2.3	ND (Homozygous deletion of a region encompassing BAP1 ENST00000460680.5 exons 1-5)
				Genes	Transcripts	Start	End	Effect	SR_alt	PR_alt	PURPLE AF	Wild-type gene copy retained?	WTS supporting evidence?
		SV	somatic	NF2, EFCAB11	ENST00000316738_exon_3/5	14:89,933,590	22:29,641,088	FrameshiftV, FusG	36	62	0.73 (0.55, 0.9)	no	Whole transcriptome sequencing demonstrated expression of a fusion transcript involving NF2 ENST00000338641.8 exon 3 fused to EFCAB11 ENST00000316738 exon 4, predicting an aberrant truncated NF2 protein lacking essential functional domains (PMID: 10712203).
		SV	somatic	NF2, LINC01588	ENST00000338641_exon_3/15	22:29,641,975	14:50,093,888	BidFusG	41	67	0.73 (0.89, 0.56)	no	N/A
28	TP53 truncating mutation and LOH, subclonal inactivating rearrangements of ATRX (2x) and PMS2 (2x). Microsatellite stable (MSS).
					CDS_CHANGE	GENOMIC_CHANGE	VAF	Wild-type gene copy retained?	WTS supporting evidence?
		SNV	somatic	TP53	stop_gained:ENST00000269305.9:c.637C>T:exon6:p.R213*	17:g.7674894G>A	0.608	no	Whole transcriptome sequencing demonstrated expression of mRNA carrying the nonsense mutation. In addition, ENST00000269305.9 exon 6 skipping was observed, predicting an abberant truncated protein lacking essential functional domains.
				Genes	Transcripts	Start	End	Effect	SR_alt	PR_alt	PURPLE AF	Wild-type gene copy retained?	WTS supporting evidence?
		SV	somatic	PMS2	ENST00000265849_exon_4/15	7:6,003,583	ND	FrameshiftV	ND	ND	ND	yes	N/A
		SV	somatic	FLT1, PMS2	ENST00000265849_exon_4/15	7:6,003,694	13:28,332,112	FrameshiftV, FusG	9	19	0.31 (0.29, 0.33)	yes	Whole transcriptome sequencing demonstrated expression of an in-frame fusion transcript encompassing PMS2 ENST00000265849.11 exons 1-3 fused to FLT1 ENST00000282397.8 exon 19 onwards. This transcript predicts a fusion protein lacking essential PMS2 functional domains, including the endonuclease domain (PMID: 16873062)
		SV	somatic	ATRX	ENST00000395603_exon_1/33, ENST00000373344_exon_1/34	X:77,749,195	X:77,015,997	DelTx	11	16	0.2 (0.18, 0.21)	yes	N/A
		SV	somatic	ATRX	ENST00000395603_exon_1/33, ENST00000373344_exon_1/34	X:77,770,494	X:77,770,862	BidFusG	10	19	0.23 (0.21, 0.26)	yes	N/A
29	Activating MTOR hotspot mutation
					CDS_CHANGE	GENOMIC_CHANGE	VAF	Wild-type gene copy retained?	WTS supporting evidence?
		SNV	somatic	MTOR	missense_variant:ENST00000361445.9:c.7280T>A:exon53:p.L2427Q	1:g.11114338A>T	0.205	N/A	N/A
30	Inactivating rearrangements NF1 (4x), homozygous deletion SUZ12, MTAP, CDKN2A, CDKN2B and TP53.
				Genes	Transcripts	Start	End	Effect	SR_alt	PR_alt	PURPLE AF	Wild-type gene copy retained?	WTS supporting evidence?
		SV	somatic	NF1, TTC28	ENST00000356175_exon_35/56, ENST00000358273_exon_36/57	17:31,293,251	22:28,120,842	FrameshiftV, FusG	74	80	0.72 (0.9, 0.54)	ND	Whole transcriptome sequencing demonstrated expression of a fusion transcript involving NF1 ENST00000358273.9 exon 36 fused to TTC28 ENST00000397906.7 exon 7, predicting an aberrant truncated NF1 protein lacking essential functional domains (PMID: 35066574).
		SV	somatic	PHOX2A, NF1	ENST00000356175_exon_35/56, ENST00000358273_exon_36/57	17:31,293,336	11:72,241,471	BidFusG	37	34	0.64 (0.84, 0.43)	ND	N/A
		SV	somatic	NF1, ZBTB7A	ENST00000358273_exon_46/57, ENST00000356175_exon_45/56	17:31,338,816	19:4,046,726	BidFusG	22	22	0.4 (0.46, 0.33)	ND	N/A
		SV	somatic	NF1	ENST00000358273_exon_46/57, ENST00000356175_exon_45/56	17:31,338,819	17:68,005,525	DelTx	34	61	0.6 (0.71, 0.5)	ND	N/A
				gene	transcriptID	chrom	start	end	chrBand	minCN	maxCN	WTS supporting evidence?
		CNV	somatic	MTAP	ENST00000644715	chr9	21802636	21937651	p21.3	0	0	N/A
		CNV	somatic	CDKN2A	ENST00000304494	chr9	21967752	21995301	p21.3	0	0	N/A
		CNV	somatic	CDKN2B	ENST00000276925	chr9	22002903	22009305	p21.3	0	0	N/A
		CNV	somatic	TP53	ENST00000269305	chr17	7661779	7687538	p13.1	0	2.2	Homozygous deletion of a region encompassing TP53 ENST00000269305.8 exons 10 and 11 was detected. A complex rearrangement of chr17 was detected, which predicts a TP53::CCDC47 fusion gene. Whole transcriptome sequencing demonstrates expression of the fusion transcript involving TP53 ENST00000269305.8 exon 9 fused to CCDC47 ENST225726.10 exon 2, which predicts an aberrant truncated protein lacking …
		CNV	somatic	SUZ12	ENST00000322652	chr17	31937007	32001038	q11.2	0.1	2.3	Homozygous deletion of a region encompassing ENST00000322652.9 exons 10-15 was detected. Whole transcriptome sequencing demonstrates intron retention after exon 9, predicting an aberrant truncated protein missing essential functional domains including the PRC2-interacting VEFS box (PMID: 14570930, 33232890).
31	NF1 truncating mutation
					CDS_CHANGE	GENOMIC_CHANGE	VAF	Wild-type gene copy retained?	WTS supporting evidence?
		SNV	somatic	NF1	stop_gained:ENST00000356175.7:c.6423C>G:exon42:p.Y2141*	17:g.31337426C>G	0.146	ND	N/A
32	Truncating mutation CDC73 and LOH; TP53 missense and ATRX truncating mutations. HMGA2 rearrangement. MDM2 amplification.
					CDS_CHANGE	GENOMIC_CHANGE	VAF	Wild-type gene copy retained?	WTS supporting evidence?
		SNV	somatic	TP53	missense_variant:ENST00000269305.9:c.843C>G:exon8:p.D281E	17:g.7673777G>C	0.31	ND	N/A
		SNV	somatic	ATRX	stop_gained:ENST00000373344.11:c.3268G>T:exon9:p.E1090*	X:g.77681988C>A	0.222	ND	N/A
		SNV	somatic	CDC73	stop_gained:ENST00000367435.5:c.28C>T:exon1:p.Q10*	1:g.193122228C>T	0.494	no	N/A
				Genes	Transcripts	Start	End	Effect	SR_alt	PR_alt	PURPLE AF	Wild-type gene copy retained?	WTS supporting evidence?
		SV	somatic	HMGA2	ENST00000403681_exon_5/5	12:65,964,484	12:65,857,545	FrameshiftV, FusG	3	6	0.15 (0.15, 0.14)	ND	yes
				gene	transcriptID	chrom	start	end	chrBand	minCN	maxCN	WTS supporting evidence?
		CNV	somatic	MDM2	ENST00000258149	chr12	68808177	68845544	q15	23	23	N/A
33	VHL missense, SETD2, PTEN truncating mutations and LOH.
					CDS_CHANGE	GENOMIC_CHANGE	VAF	Wild-type gene copy retained?	WTS supporting evidence?
		SNV	somatic	VHL	missense_variant:ENST00000256474.3:c.488T>A:exon3:p.L163H	3:g.10149811T>A	0.243	no	N/A
		SNV	somatic	PTEN	frameshift_variant:ENST00000371953.8:c.69dup:exon1:p.D24fs	10:g.87864537T>TA	0.36	no	N/A
		SNV	somatic	SETD2	frameshift_variant:ENST00000409792.4:c.2749dup:exon3:p.S917fs	3:g.47121886C>CT	0.215	no	N/A
34	TMB high, dominant Cosmic SBS signature 7 (UV signature), TP53 (3x), PIK3CA missense, FGFR3 missense hotspot mutations. RB1 and PTEN truncating mutations and LOH.
					CDS_CHANGE	GENOMIC_CHANGE	VAF	Wild-type gene copy retained?	WTS supporting evidence?
		SNV	somatic	FGFR3	missense_variant:ENST00000440486.8:c.1118A>G:exon9:p.Y373C	4:g.1804372A>G	0.75	N/A	N/A
		MNV	somatic	RB1	frameshift_variant:ENST00000267163.6:c.733_740del:exon8:p.P245fs	13:g.48362827TACCCATTA>T	0.548	no	N/A
		MNV	somatic	TP53	missense_variant:ENST00000269305.9:c.867_868delinsTT:exon8:p.R290C	17:g.7673752GG>AA	0.622	no	Whole transcriptome sequencing demonstrated that the c.867_868delinsTT and c.734G>A mutations occur in cis
		SNV	somatic	TP53	missense_variant:ENST00000269305.9:c.836G>A:exon8:p.G279E	17:g.7673784C>T	0.332	no	N/A
		SNV	somatic	TP53	missense_variant:ENST00000269305.9:c.734G>A:exon7:p.G245D	17:g.7674229C>T	0.656	no	Whole transcriptome sequencing demonstrated that the c.867_868delinsTT and c.734G>A mutations occur in cis
		MNV	somatic	PTEN	frameshift_variant:ENST00000371953.8:c.303_315del:exon5:p.I101fs	10:g.87933060ATCAAACCCTTTTG>A	0.812	no	N/A
		SNV	somatic	PIK3CA	missense_variant&splice_region_variant:ENST00000263967.4:c.2189T>C:exon15:p.V730A	3:g.179224082T>C	0.342	N/A	N/A
35	Rearrangement of 11q13 encompassing CCND1, ERCC2 missense mutation, diploid genome.
					CDS_CHANGE	GENOMIC_CHANGE	VAF	Wild-type gene copy retained?	WTS supporting evidence?
		SNV	somatic	ERCC2	missense_variant:ENST00000391945.10:c.713A>G:exon8:p.N238S	19:g.45364429T>C	0.402	yes	N/A
				Genes	Transcripts	Start	End	Effect	SR_alt	PR_alt	Purple AF	Wild-type gene copy retained?	WTS supporting evidence?
		SV	somatic	NA (near CCND1)	NA	11:69,518,447	4:62,020,733	NA	37	58	0.65 (0.51, 0.79)	ND	N/A
		SV	somatic	NA (near CCND1)	NA	11:69,525,837	4:62,020,742	NA	38	56	0.69 (0.56, 0.82)	ND	N/A
		SV	somatic	NA (near CCND1)	NA	11:69,526,218	11:80,286,085	NA	38	57	0.66 (0.57, 0.75)	ND	N/A
		SV	somatic	NA (near CCND1)	NA	11:69,824,876	11:80,285,753	NA	28	57	0.67 (0.54, 0.8)	ND	N/A
36	ATP2B4::PRKCA gene fusion
				Genes	Transcripts	Start	End	Effect	SR_alt	PR_alt	PURPLE AF	Wild-type gene copy retained?	WTS supporting evidence?
		SV	somatic	PRKCA, ATP2B4	ENST00000357681_exon_20/20	1:203,727,974	17:66,711,162	FrameshiftV, FusG	2	8	0.26 (0.32, 0.19)	N/A	Whole transcriptome sequencing demonstrated expression of an in-frame fusion transcript coupling ATP2B4 ENST00000357681.10 exon 20 to PRKCA ENST00000413366 .8 exon 9.
37	SMARCE1 truncating mutation and LOH. Inactivating NF1 rearrangements (2x).
					CDS_CHANGE	GENOMIC_CHANGE	VAF	Wild-type gene copy retained?	WTS supporting evidence?
		SNV	somatic	SMARCE1	frameshift_variant:ENST00000348513.12:c.750_751del:exon9:p.R251fs	17:g.40631656CGT>C	0.853	no	N/A
				Genes	Transcripts	Start	End	Effect	SR_alt	PR_alt	PURPLE AF	Wild-type gene copy retained?	WTS supporting evidence?
		SV	somatic	SKAP1, NF1	ENST00000356175_exon_1/56, ENST00000358273_exon_1/57	17:31,132,191	17:48,134,404	FrameshiftV, FusG	9	18	0.64 (0.92, 0.36)	no	no
		SV	somatic	NF1	ENST00000358273, ENST00000356175	16:80,819,536	17:31,132,091	DelTx	13	39	0.74 (0.59, 0.89)	no	yes
38	BRCA1 germline pathogenic splice site variant and somatic LOH; somatic TP53 missense mutation and LOH, MYC amplification. HR deficiency detected by both CHORD and HRDetect.
					CDS_CHANGE	GENOMIC_CHANGE	VAF	Wild-type gene copy retained?	WTS supporting evidence?
		MNV	germline	BRCA1	frameshift_variant&splice_region_variant:ENST00000357654.9:c.70_80del:exon2:p.C24fs	17:g.43124016CCAGATGGGACA>C	0.71	no	The c.70_80del mutation is a deletion of the last 11bp of exon 2. Whole transcriptome sequencing demonstrated splicing from exon 2 to exon 3, predicting an aberrant truncated protein lacking essential functional domains (PMID: 32094664). In addition, whole transcriptome sequencing demonstrated cryptic splicing involving a sequence derived from intron 2.
		SNV	somatic	TP53	missense_variant:ENST00000269305.9:c.451C>T:exon5:p.P151S	17:g.7675161G>A	0.393	no	N/A
				gene	transcriptID	chrom	start	end	chrBand	minCN	maxCN	WTS supporting evidence?
		CNV	somatic	MYC	ENST00000621592	chr8	127735434	127742951	q24.21	21.4	21.4	N/A
39	CIC::DUX4 gene fusion
				Genes	Transcripts	Start	End	Effect	SR_alt	PR_alt	PURPLE AF	Wild-type gene copy retained?	WTS supporting evidence?
		SV	somatic	CIC	ENST00000681038_exon_21/21, ENST00000572681_exon_21/21	19:42,295,064		FrameshiftV	12	21	0.65 (0.65, NA)	N/A	Whole transcriptome sequencing demonstrated expression of an in-frame fusion mRNA. The DUX4 breakpoint occurs at DUX4 ENST00000565211.1 exon 1 c.849.
40	TP53 missense mutation and LOH. Copy number gain of chromosomes 9 and 20.
					CDS_CHANGE	GENOMIC_CHANGE	VAF	Wild-type gene copy retained?	WTS supporting evidence?
		SNV	somatic	TP53	missense_variant:ENST00000269305.9:c.818G>A:exon8:p.R273H	17:g.7673802C>T	0.917	no	N/A
41	FUS::CREB3L2 gene fusion
				Genes	Transcripts	Start	End	Effect	SR_alt	PR_alt	PURPLE AF	Wild-type gene copy retained?	WTS supporting evidence?
		SV	somatic	FUS, CREB3L2	ENST00000330387_exon_5/12	7:137,908,373	16:31,186,165	FrameshiftV, FusG	35	97	0.48 (0.51, 0.45)	N/A	Whole transcriptome sequencing demonstrates expression of a fusion transcript coupling FUS ENST00000254108.11 exon 6 to a cryptic splice acceptor site within CREB3L2 ENST00000330387.10 exon 5. The fusion transcript is not in frame and the predicted protein product is uncertain.
42	COL2A1 homozygous deletion, subclonal MTAP rearrangement.
				gene	transcriptID	chrom	start	end	chrBand	minCN	maxCN	WTS supporting evidence?
		CNV	somatic	COL2A1	ENST00000380518	chr12	47972967	48004554	q13.11	-0.1	0.9	Homozygous deletion of a region encompassing ENST00000380518.7 exon 17 onwards was detected. Whole transcriptome sequencing demonstrated expression of transcripts involving exons 1-16 fused to noncoding regions. This predicts an aberrant truncated protein, which contains the first 140 amino acids of the 1013 amino acid COL2A1 triple helical domain (Uniprot.org entry P02458-2).
				Genes	Transcripts	Start	End	Effect	SR_alt	PR_alt	PURPLE AF	Wild-type gene copy retained?	WTS supporting evidence?
		SV	somatic	LINC01239, MTAP	ENST00000644715_exon_4/7	9:21,831,973	9:22,659,911	FrameshiftV, FusG	3	5	0.11 (0.11, 0.11)	yes	ND
43	ZCCHC8::ROS1 gene fusion
				Genes	Transcripts	Start	End	Effect	SR_alt	PR_alt	PURPLE AF	Wild-type gene copy retained?	WTS supporting evidence?
		SV	somatic	ZCCHC8, ROS1	ENST00000368507_exon_36/43	6:117,321,038	12:122,490,634	FrameshiftV, FusG	15	21	0.36 (0.39, 0.32)	N/A	Whole transcriptome sequencing demonstrated expression of an in-frame transcript involving ZCCHC8 ENST00000633063.1 exons 1-3 and ROS1 ENST00000368507.8 exon 37 onwards.
44	TMB high (66.65 mutations/Mb), Dominant Cosmic SBS signature 7 (UV signature), SMARCB1 truncating mutation and LOH, truncating and missense TP53 mutations, NOTCH1 splice site mutation and LOH, homozygous deletion of CDKN2A and MTAP.
					CDS_CHANGE	GENOMIC_CHANGE	VAF	Wild-type gene copy retained?	WTS supporting evidence?
		SNV	somatic	TP53	missense_variant:ENST00000269305.9:c.832C>T:exon8:p.P278S	17:g.7673788G>A	0.186	no	N/A
		MNV	somatic	TP53	stop_gained:ENST00000269305.9:c.585_586delinsTT:exon6:p.R196*	17:g.7674945GG>AA	0.248	no	N/A
		SNV	somatic	SMARCB1	frameshift_variant&splice_region_variant:ENST00000407422.8:c.98del:exon2:p.G33fs	22:g.23791757TG>T	0.462	no	N/A
		SNV	somatic	NOTCH1	splice_acceptor_variant:ENST00000651671.1:c.3172-1G>A	9:g.136508386C>T	0.265	no	The c.3172-1G>A mutation disrupts the splice acceptor site of exon 20. Whole transcriptome sequencing demonstrated activation of a cryptic splice donor site within exon 20, predicting a protein lacking amino acids 1058-1069 in one of the EGF-like repeats in the NOTCH1 extracellular domain.
				gene	transcriptID	chrom	start	end	chrBand	minCN	maxCN	WTS supporting evidence?
		CNV	somatic	MTAP	ENST00000644715	chr9	21802636	21937651	p21.3	0.1	0.1	N/A
		CNV	somatic	CDKN2A	ENST00000304494	chr9	21967752	21995301	p21.3	0.1	0.1	N/A
45	Germline truncating TP53 variant, somatic LOH. RB1 splice site mutation and LOH, deletion ATRX and homozygous deletion NF1.
					CDS_CHANGE	GENOMIC_CHANGE	VAF	Wild-type gene copy retained?	WTS supporting evidence?
		SNV	germline	TP53	frameshift_variant:ENST00000269305.9:c.731del:exon7:p.G244fs	17:g.7674231GC>G	0.876712	no	N/A
		SNV	somatic	RB1	splice_donor_variant:ENST00000267163.6:c.2325+1G>T	13:g.48465112G>T	0.586	no	The c.2325+1G>T mutation disrupts the splice donor site of exon 22. Whole transcriptome sequencing demonstrates intron 22 retention and aberrant splicing, predicting a protein lacking essential functional domains (PMID: 17854503).
				gene	transcriptID	chrom	start	end	chrBand	minCN	maxCN	WTS supporting evidence?
		CNV	somatic	ATRX	ENST00000373344	chrX	77504880	77786233	q21.1	0	1	Deletion of a region encompassing ENST00000373344.9 exons 8-19 was detected. Whole transcriptome sequencing demonstrates splicing from exon 7 to exon 20, predicting a truncated protein lacking essential functional domains (PMID: 26143912, 21666679, 34524523).
		CNV	somatic	NF1	ENST00000358273	chr17	31094927	31382116	q11.2	0	0	N/A
