# Supplementary material for: Pathologist-initiated whole genome and transcriptome sequencing demonstrates diagnostic utility in resolving difficult-to-diagnose tumors
Source: Genome Med. 2025 Oct 7;17:107. doi: 10.1186/s13073-025-01534-5 (PMC12502407; doi:10.1186/s13073-025-01534-5)
Supplement: Supplementary file 4 — Additional file 4: Supplementary Table 3 Summary of Chi-square test of independence to determine if outcomes were correlated with age <50-years-old, or monomorphic versus pleomorphic morphology [file 13073_2025_1534_MOESM4_ESM.xlsx]

## Sheet: statistics <50 v >=50
		observed			expected		p-value (Chi squared)
		n<50	n>/=50	n (total)	n<50	n>/=50	yellow if p<0.05
TMB_high	y	0	3	3	1.53333	1.46667	0.0667823
	n	23	19	42	21.4667	20.5333
Signature	y	1	4	5	2.55556	2.44444	0.139919
	n	22	18	40	20.4444	19.5556
SWI/SNF	y	3	1	4	2.04444	1.95556	0.316667
	n	20	21	41	20.9556	20.0444
Fusion	y	7	3	10	5.11111	4.88889	0.175441
	n	16	19	35	17.8889	17.1111
Germline	y	4	0	4	2.04444	1.95556	0.0404391
	n	19	22	41	20.9556	20.0444
CUPPA_match	y	13	4	17	9.5625	7.4375	0.0141005
	n	5	10	15	8.4375	6.5625
Alternative_assay	y	13	13	26	15.1667	10.8333	0.101981
	n	8	2	10	5.83333	4.16667
Targeted_therapy	y	11	10	21	10.7561	10.2439	0.878828
	n	10	10	20	10.2439	9.7561
Clinical_implication	y	17	16	33	16.8667	16.1333	0.928354
	n	6	6	12	6.13333	5.86667
Prognostic	y	10	10	20	10.2222	9.77778	0.893904
	n	13	12	25	12.7778	12.2222
Adjuvant	y	6	6	12	6.14634	5.85366	0.919954
	n	15	14	29	14.8537	14.1463
Management_advanced	y	13	11	24	12.2927	11.7073	0.653738
	n	8	9	17	8.70732	8.29268
Diagnostic	y	21	14	35	17.8889	17.1111	0.0256385
	n	2	8	10	5.11111	4.88889

## Sheet: statistics mono v pleo
		observed			expected		p-value (Chi squared)
		mono	pleo	n (total)	mono	pleo	yellow if p<0.05
TMB_high	y	1	1	2	1.05882	0.941176	0.931547
	n	17	15	32	16.9412	15.0588
Signature	y	1	3	4	2.11765	1.88235	0.233304
	n	17	13	30	15.8824	14.1176
Fusion	y	9	0	9	4.76471	4.23529	0.000972082
	n	9	16	25	13.2353	11.7647
Germline	y	0	3	3	1.58824	1.41176	0.0543599
	n	18	13	31	16.4118	14.5882
CUPPA_match	y	10	2	12	7	5	0.012983
	n	4	8	12	7	5
Alternative_assay	y	12	6	18	11.7692	6.23077	0.836701
	n	5	3	8	5.23077	2.76923
Targeted_therapy	y	8	11	19	9.78788	9.21212	0.207656
	n	9	5	14	7.21212	6.78788
Clinical_implication	y	13	9	22	12.375	9.625	0.630872
	n	5	5	10	5.625	4.375
Prognostic	y	9	6	15	7.94118	7.05882	0.463744
	n	9	10	19	10.0588	8.94118
Adjuvant	y	6	4	10	5.15152	4.84848	0.520171
	n	11	12	23	11.8485	11.1515
Management_advanced	y	10	8	18	9.27273	8.72727	0.61093
	n	7	8	15	7.72727	7.27273
Diagnostic	y	17	8	25	13.2353	11.7647	0.00336802
	n	1	8	9	4.76471	4.23529
age<50	y	11	6	17	9	8	0.169327
	n	7	10	17	9	8
